# Supplementary material for: Quantitative and qualitative evaluation of a learning model based on workstation activities
Source: PLoS One. 2020 Aug 5;15(8):e0236940. doi: 10.1371/journal.pone.0236940 (PMC7406050; doi:10.1371/journal.pone.0236940)
Supplement: S1 Table — (XLSX) [file pone.0236940.s001.xlsx]

## Sheet: Datos
ID	PRESENTADOS	COHORT	GRADE	GENDER	NATIONALITY	REPEATER	SUMMON	LO	METHODOLOGY	PS1.52	PS1.2	PS1.29	PS1.49	PS1.50	PS1.16	PS1.18	PS1.20	PS1.26	PS1.41	PS2.68	PS2.28	PS2.47	PS2.31	PS3.48	PS3.49	PS3.7	QEX	Clasificación	QSUBJ	ECTSSUBJ	ECTSCOURSE	GPE	GPA	CGPA	LANGUAGE	GROUP	QPS1.52	QPS1.2	QPS1.29	QPS1.49	QPS1.50	QPS1.16	QPS1.18	QPS1.20	QPS1.26	QPS1.41	QPS2.68	QPS2.28	QPS1.31
1	1	2	1	2	1			1	1	1										1				1	1		45.67	4	65.2679	12	60	2.61072	0.522143	0.00522143	1	1	EXCELENTE										EXCELENTE
2	1	2	1	1	1	1	1	1	1											2				2	1		17.12	4	40.4057	12	60	1.61623	0.323246	0.00323246	1	1	EXCELENTE										EXCELENTE
3	1	2	1	2	1	1	1	1	1	2										2				1	1		25.29	4	57.5852	12	60	2.30341	0.460682	0.00460682	1	1	EXCELENTE										EXCELENTE
4	1	2	1	1	1	1	1	1	1	2														1	1		46.35	4	60.9276	12	60	2.4371	0.487421	0.00487421	1	1	EXCELENTE										EXCELENTE
5	1	2	1	2	1	1	1	1	1	1										1					1		55.16	3	63.4981	12	60	2.53993	0.507985	0.00507985	1	1	EXCELENTE										EXCELENTE
6	1	2	1	1	1	1	1	1	1	1										1				2	1		64.69	3	73.4558	12	60	2.93823	0.587646	0.00587646	1	1	EXCELENTE										EXCELENTE
7	1	2	1	1	1	1	1	1	1	2										2				1	2		20.57	4	55.6349	12	60	2.2254	0.44508	0.0044508	1	1	EXCELENTE										EXCELENTE
8	1	2	1	1	1	1	1	1	1															2			0	4	31.2854	12	60	1.25142	0.250283	0.00250283	1	1	EXCELENTE										EXCELENTE
9	0	2	1	1	1	1	1	1	1	0										0				0	0				14.6503	12	60	0.586014	0.117203	0.00117203	1	1	EXCELENTE										EXCELENTE
10	1	2	1	1	1	1	1	1	1											2				1	1		34.14	4	58.8608	12	60	2.35443	0.470886	0.00470886	1	1	EXCELENTE										EXCELENTE
11	1	2	1	1	1	1	1	1	1	1														1	1		42.9	4	65.9802	12	60	2.63921	0.527842	0.00527842	1	1	EXCELENTE										EXCELENTE
12	1	2	1	2	1	1	1	1	1	1										1				1	1		85.06	2	84.2489	12	60	3.36995	0.673991	0.00673991	1	1	EXCELENTE										EXCELENTE
13	1	2	1	2	1	1	1	1	1	1										1				1	1		87.1	2	84.2121	12	60	3.36848	0.673697	0.00673697	1	1	EXCELENTE										EXCELENTE
14	1	2	1	2	1	1	1	1	1	1										2				1	1		40.2	4	53.2066	12	60	2.12826	0.425653	0.00425653	1	1	EXCELENTE										EXCELENTE
15	1	2	1	2	2	1	1	1	1	2										2				1	1		28	4	42.6906	12	60	1.70763	0.341525	0.00341525	1	1	EXCELENTE										EXCELENTE
16	0	2	1	1	1	1	1	1	1	0										0				0	0				29.7153	12	60	1.18861	0.237723	0.00237723	1	1	EXCELENTE										EXCELENTE
17	1	2	1	2	1	1	1	1	1																		0	4	38.9444	12	60	1.55778	0.311555	0.00311555	1	1	EXCELENTE										EXCELENTE
18	1	2	1	2	1	1	1	1	1	1										1				1	1		48.33	4	51.8197	12	60	2.07279	0.414558	0.00414558	1	1	EXCELENTE										EXCELENTE
19	1	2	1	1	1	1	1	1	1											1				1	1		64	3	75.5496	12	60	3.02198	0.604397	0.00604397	1	1	EXCELENTE										EXCELENTE
20	1	2	1	2	1	1	1	1	1																		0	4	33.3653	12	60	1.33461	0.266922	0.00266922	1	1	EXCELENTE										EXCELENTE
21	1	2	1	1	1	1	1	1	1	2										1				2	1		36.84	4	55.0095	12	60	2.20038	0.440076	0.00440076	1	1	EXCELENTE										EXCELENTE
22	1	2	1	2	1	1	1	1	1	1										2				1	1		56.53	3	73.6391	12	60	2.94556	0.589113	0.00589113	1	1	EXCELENTE										EXCELENTE
23	1	2	1	2	1	1	1	1	1											1				2	1		49.04	4	64.2149	12	60	2.5686	0.513719	0.00513719	1	1	EXCELENTE										EXCELENTE
24	1	2	1	2	1	1	1	1	1	1										1				1	1		68.76	3	73.2323	12	60	2.92929	0.585859	0.00585859	1	1	EXCELENTE										EXCELENTE
25	1	2	1	2	1	1	1	1	1											1				2	1		41.57	4	43.9102	12	60	1.75641	0.351282	0.00351282	1	1	EXCELENTE										EXCELENTE
26	1	2	1	2	1	1	1	1	1	1										1				1	1		76.9	2	69.4558	12	60	2.77823	0.555646	0.00555646	1	1	EXCELENTE										EXCELENTE
27	1	2	1	2	1	1	1	1	1	1										1				1	1		92.53	1	80.2752	12	60	3.21101	0.642202	0.00642202	1	1	EXCELENTE										EXCELENTE
28	0	2	1	2	1	1	1	1	1	0										0				0	0					12	60	0	0	0	1	1	EXCELENTE										EXCELENTE
29	1	2	1	1	1	1	1	1	1											2				2	1		76.9	2	79.5846	12	60	3.18338	0.636677	0.00636677	1	1	EXCELENTE										EXCELENTE
30	1	2	1	2	2	1	1	1	1											1					1		36.14	4	55.2227	12	60	2.20891	0.441781	0.00441781	1	1	EXCELENTE										EXCELENTE
31	1	2	1	1	1	1	1	1	1	1										1				1	1		66.02	3	65.4016	12	60	2.61606	0.523213	0.00523213	1	1	EXCELENTE										EXCELENTE
32	0	2	1	1	2	1	1	1	1	0										0				0	0				18.8798	12	60	0.755191	0.151038	0.00151038	1	1	EXCELENTE										EXCELENTE
33	0	2	1	1	1	1	1	1	1	0										0				0	0				32.5468	12	60	1.30187	0.260374	0.00260374	1	1	EXCELENTE										EXCELENTE
34	1	2	1	2	1	1	1	1	1	1										1				2	1		53.12	3	58.8358	12	60	2.35343	0.470686	0.00470686	1	1	EXCELENTE										EXCELENTE
35	1	2	1	1	1	1	1	1	1											1				2	1		19.18	4	47.0685	12	60	1.88274	0.376548	0.00376548	1	1	EXCELENTE										EXCELENTE
36	1	2	1	2	1	1	1	1	1	1										1				2	1		9.65	1	48.3754	12	60	1.93502	0.387003	0.00387003	1	1	EXCELENTE										EXCELENTE
37	0	2	1	1	1	1	1	1	1	0										0				0	0				25.2028	12	60	1.00811	0.201622	0.00201622	1	1	EXCELENTE										EXCELENTE
38	1	2	1	1	2	1	1	1	1											2				1	1		50.39	3	39.9616	12	60	1.59847	0.319693	0.00319693	1	1	EXCELENTE										EXCELENTE
39	1	2	1	1	1	1	1	1	1	1										1					1		59.27	3	69.1824	12	60	2.7673	0.55346	0.0055346	1	1	EXCELENTE										EXCELENTE
40	1	2	1	2	1	1	1	1	1															1	1		71.45	2	69.7048	12	60	2.78819	0.557638	0.00557638	1	1	EXCELENTE										EXCELENTE
41	1	2	1	1	1	1	1	1	1	2														1	1		42.25	4	57.3286	12	60	2.29314	0.458629	0.00458629	1	1	EXCELENTE										EXCELENTE
42	0	2	1	1	1	1	1	1	1	0										0				0	0				39.4124	12	60	1.57649	0.315299	0.00315299	1	1	EXCELENTE										EXCELENTE
43	1	2	1	1	1	1	1	1	1	1														2	1		14	4	41.0346	12	60	1.64138	0.328277	0.00328277	1	1	EXCELENTE										EXCELENTE
44	1	2	1	1	1	1	1	1	1											2				1	1		47.67	4	50.9652	12	60	2.03861	0.407721	0.00407721	1	1	EXCELENTE										EXCELENTE
45	1	2	1	1	1	1	1	1	1	2										1				1	1		44.96	4	62.1319	12	60	2.48528	0.497056	0.00497056	1	1	EXCELENTE										EXCELENTE
46	1	2	1	1	1	1	1	1	1	1										1				1	2		26.65	4	55.8206	12	60	2.23282	0.446565	0.00446565	1	1	EXCELENTE										EXCELENTE
47	1	2	1	1	1	1	1	1	1																		0	4	25.0311	12	60	1.00124	0.200249	0.00200249	1	1	EXCELENTE										EXCELENTE
48	1	2	1	1	1	1	1	1	1	1										2				1	1		57.86	3	63.8337	12	60	2.55335	0.51067	0.0051067	1	1	EXCELENTE										EXCELENTE
49	1	2	1	1	1	1	1	1	1	1										1				1	1		52.43	3	71.4276	12	60	2.85711	0.571421	0.00571421	1	1	EXCELENTE										EXCELENTE
50	1	2	1	1	1	1	1	1	1	1										2				2	1		61.29	3	72.4482	12	60	2.89793	0.579586	0.00579586	1	1	EXCELENTE										EXCELENTE
51	0	2	1	1	1	1	1	1	1	0										0				0	0					12	60	0	0	0	1	1	EXCELENTE										EXCELENTE
52	1	2	1	2	1			1	1	2										1				1	1		33.43	4	40	12	60	#REF!	#REF!	#REF!	1	2	EXCELENTE										EXCELENTE
53	1	2	1	2	1			1	1																		0	4	47	12	60	1.88	0.376	0.00376	1	2	EXCELENTE										EXCELENTE
54	1	2	1	2	1			1	1	1										1				1	1		48.35	4	40	12	60	1.6	0.32	0.0032	1	2	EXCELENTE										EXCELENTE
55	0	2	1	2	1			1	1	0										0				0	0		0	4	22	12	60	0.88	0.176	0.00176	1	2	EXCELENTE										EXCELENTE
56	1	2	1	2	1			1	1	1										1				2	1		20.53	4	48	12	60	1.92	0.384	0.00384	1	2	EXCELENTE										EXCELENTE
57	0	2	1	1	1			1	1	0										0				0	0		0	4	19	12	60	0.76	0.152	0.00152	1	2	EXCELENTE										EXCELENTE
58	1	2	1	2	1	1	1	1	1	2										2				2	1		10.39	4	31	12	60	1.24	0.248	0.00248	1	2	EXCELENTE										EXCELENTE
59	1	2	1	2	1	1	1	1	1	2										1				1	1		55.18	3	59	12	60	2.36	0.472	0.00472	1	2	EXCELENTE										EXCELENTE
60	1	2	1	2	1	1	1	1	1	2										1				1	1		51.74	3	57	12	60	2.28	0.456	0.00456	1	2	EXCELENTE										EXCELENTE
61	1	2	1	2	1	1	1	1	1	1										2				1	1		47.67	4	40	12	60	1.6	0.32	0.0032	1	2	EXCELENTE										EXCELENTE
62	1	2	1	1	1	1	1	1	1	1										1				1	1		47.71	4	40	12	60	1.6	0.32	0.0032	1	2	EXCELENTE										EXCELENTE
63	0	2	1	1	1	1	1	1	1	0										0				0	0		0	4		12	60	0	0	0	1	2	EXCELENTE										EXCELENTE
64	1	2	1	1	1	1	1	1	1	1										1				1	1		73.53	2	26	12	60	1.04	0.208	0.00208	1	2	EXCELENTE										EXCELENTE
65	1	2	1	2	1	1	1	1	1																		0	4	34	12	60	1.36	0.272	0.00272	1	2	EXCELENTE										EXCELENTE
66	1	2	1	2	1	1	1	1	1											1				1	1		51.08	3	55	12	60	2.2	0.44	0.0044	1	2	EXCELENTE										EXCELENTE
67	1	2	1	1	1	1	1	1	1											1				1	1		49.08	4	61	12	60	2.44	0.488	0.00488	1	2	EXCELENTE										EXCELENTE
68	1	2	1	2	1	1	1	1	1	1										2				1	1		37.53	4	40	12	60	1.6	0.32	0.0032	1	2	EXCELENTE										EXCELENTE
69	1	2	1	2	1	1	1	1	1	2										2				1	1		56.55	3	64	12	60	2.56	0.512	0.00512	1	2	EXCELENTE										EXCELENTE
70	1	2	1	2	1	1	1	1	1											2				2	1		6.25	3	64	12	60	2.56	0.512	0.00512	1	2	EXCELENTE										EXCELENTE
71	0	2	1	2	1	1	1	1	1	0										0				0	0				-20	12	60	-0.8	-0.16	-0.0016	1	2	EXCELENTE										EXCELENTE
72	0	2	1	2	2	1	1	1	1	0										0				0	0				24	12	60	0.96	0.192	0.00192	1	2	EXCELENTE										EXCELENTE
73	1	2	1	2	1	1	1	1	1	1										1				2	1		42.31	4	44	12	60	1.76	0.352	0.00352	1	2	EXCELENTE										EXCELENTE
74	1	2	1	1	1	1	1	1	1																		0	4	36	12	60	1.44	0.288	0.00288	1	2	EXCELENTE										EXCELENTE
75	1	2	1	2	1	1	1	1	1											2				1	1		49.04	4	47	12	60	1.88	0.376	0.00376	1	2	EXCELENTE										EXCELENTE
76	0	2	1	2	1	1	1	1	1	0										0				0	0				29	12	60	1.16	0.232	0.00232	1	2	EXCELENTE										EXCELENTE
77	1	2	1	2	1	1	1	1	1	1										2				2	1		15.1	4	25	12	60	1	0.2	0.002	1	2	EXCELENTE										EXCELENTE
78	0	2	1	2	1	1	1	1	1	0										0				0	0				32	12	60	1.28	0.256	0.00256	1	2	EXCELENTE										EXCELENTE
79	1	2	1	1	1	1	1	1	1	1										1				1	1		47.02	4	40	12	60	1.6	0.32	0.0032	1	2	EXCELENTE										EXCELENTE
80	1	2	1	1	1	1	1	1	1											1				2	1		47.69	4	40	12	60	1.6	0.32	0.0032	1	2	EXCELENTE										EXCELENTE
81	1	2	1	2	1	1	1	1	1	1										2				1	1		42.22	4	40	12	60	1.6	0.32	0.0032	1	2	EXCELENTE										EXCELENTE
82	1	2	1	1	1	1	1	1	1	1										1				1	1		47.02	4	40	12	60	1.6	0.32	0.0032	1	2	EXCELENTE										EXCELENTE
83	1	2	1	1	1	1	1	1	1	1										2				2	2		21.18	4	26	12	60	1.04	0.208	0.00208	1	2	EXCELENTE										EXCELENTE
84	1	2	1	2	1	1	1	1	1											2				1	1		33.45	4	47	12	60	1.88	0.376	0.00376	1	2	EXCELENTE										EXCELENTE
85	1	2	1	1	1	1	1	1	1	1										2				1	1		43.61	4	40	12	60	1.6	0.32	0.0032	1	2	EXCELENTE										EXCELENTE
86	1	2	1	2	1	1	1	1	1											1				2	1		53.14	3	71	12	60	2.84	0.568	0.00568	1	2	EXCELENTE										EXCELENTE
87	1	2	1	2	1	1	1	1	1											2				2	1		3.57	4	37	12	60	1.48	0.296	0.00296	1	2	EXCELENTE										EXCELENTE
88	1	2	1	2	1	1	1	1	1																		0	4	31	12	60	1.24	0.248	0.00248	1	2	EXCELENTE										EXCELENTE
89	0	2	1	2	1	1	1	1	1	0										0				0	0				27	12	60	1.08	0.216	0.00216	1	2	EXCELENTE										EXCELENTE
90	1	2	1	2	1	1	1	1	1											2				2	1		41.59	4	40	12	60	1.6	0.32	0.0032	1	2	EXCELENTE										EXCELENTE
91	1	2	1	2	1	1	1	1	1	2										1				2	1		36.86	4	40	12	60	1.6	0.32	0.0032	1	2	EXCELENTE										EXCELENTE
92	1	2	1	2	1	1	1	1	1																		0	4	33	12	60	1.32	0.264	0.00264	1	2	EXCELENTE										EXCELENTE
93	1	2	1	2	1	1	1	1	1											2				1	1		40.92	4	42	12	60	1.68	0.336	0.00336	1	2	EXCELENTE										EXCELENTE
94	1	2	1	2	1	1	1	1	1	1										1				2	1		49.74	3	40	12	60	1.6	0.32	0.0032	1	2	EXCELENTE										EXCELENTE
95	1	2	1	2	1	1	1	1	1	1										2				1	1		28.65	4	40	12	60	1.6	0.32	0.0032	1	2	EXCELENTE										EXCELENTE
96	1	2	1	1	1	1	1	1	1																		0	4	35	12	60	1.4	0.28	0.0028	1	2	EXCELENTE										EXCELENTE
97	1	2	1	1	1	1	1	1	1																		0	4	40	12	60	1.6	0.32	0.0032	1	2	EXCELENTE										EXCELENTE
98	1	2	1	1	1	1	1	1	1	1										2				2	2		7.71	2	41	12	60	1.64	0.328	0.00328	1	2	EXCELENTE										EXCELENTE
99	0	2	1	2	1	1	1	1	1	0										0				0	0				26	12	60	1.04	0.208	0.00208	1	2	EXCELENTE										EXCELENTE
100	0	2	1	2	1	1	1	1	1	0										0				0	0				39	12	60	1.56	0.312	0.00312	1	2	EXCELENTE										EXCELENTE
101	1	2	1	2	1	1	1	1	1	2										1				2	1		32.08	4	43	12	60	1.72	0.344	0.00344	1	2	EXCELENTE										EXCELENTE
102	1	2	1	2	1	1	1	1	1	2										2				1	1		21.92	4	29	12	60	1.16	0.232	0.00232	1	2	EXCELENTE										EXCELENTE
103	1	2	1	1	1			1	1	1										1				1	1		39.57	4	40	12	60	1.6	0.32	0.0032	1	3	EXCELENTE										EXCELENTE
104	1	2	1	1	1			1	1	2										2				1	2		59.25	3	40	12	60	1.6	0.32	0.0032	1	3	EXCELENTE										EXCELENTE
105	1	2	1	2	1			1	1	2										1				2	2		36.86	4	40	12	60	1.6	0.32	0.0032	1	3	EXCELENTE										EXCELENTE
106	1	2	1	2	1			1	1	1										2				2	1		29.43	4	43	12	60	1.72	0.344	0.00344	1	3	EXCELENTE										EXCELENTE
107	0	2	1	1	1	1	1	1	1	0										0				0	0				17.7524	12	60	0.710098	0.14202	0.0014202	1	3	EXCELENTE										EXCELENTE
108	0	2	1	2	1	1	1	1	1	0										0				0	0				44.0129	12	60	1.76052	0.352103	0.00352103	1	3	EXCELENTE										EXCELENTE
109	1	2	1	1	1	1	1	1	1	1										1				2	1		55.18	3	70	12	60	2.8	0.56	0.0056	1	3	EXCELENTE										EXCELENTE
110	1	2	1	2	1	1	1	1	1															1	1		44.96	4	40	12	60	1.6	0.32	0.0032	1	3	EXCELENTE										EXCELENTE
111	1	2	1	2	1	1	1	1	1	2										1				2	1		37.49	4	40	12	60	1.6	0.32	0.0032	1	3	EXCELENTE										EXCELENTE
112	1	2	1	2	1	1	1	1	1	2										1				2	1		22.57	4	43.6	12	60	1.744	0.3488	0.003488	1	3	EXCELENTE										EXCELENTE
113	0	2	1	2	1	1	1	1	1	0										0				0	0				12.4634	12	60	0.498538	0.0997076	0.000997076	1	3	EXCELENTE										EXCELENTE
114	1	2	1	2	1	1	1	1	1											2				2	1		41.59	4	40	12	60	1.6	0.32	0.0032	1	3	EXCELENTE										EXCELENTE
115	1	2	1	2	1	1	1	1	1																		0	4	29.3313	12	60	1.17325	0.234651	0.00234651	1	3	EXCELENTE										EXCELENTE
116	1	2	1	2	1	1	1	1	1	2										2				2	2		21.25	4	39.8859	12	60	1.59543	0.319087	0.00319087	1	3	EXCELENTE										EXCELENTE
117	1	2	1	2	1	1	1	1	1	1										2				2	1		46.31	4	40	12	60	1.6	0.32	0.0032	1	3	EXCELENTE										EXCELENTE
118	1	2	1	2	1	1	1	1	1	1										1					1		64.67	3	64.4	12	60	2.576	0.5152	0.005152	1	3	EXCELENTE										EXCELENTE
119	1	2	1	2	1	1	1	1	1	1										1				1	1		38.18	4	40	12	60	1.6	0.32	0.0032	1	3	EXCELENTE										EXCELENTE
120	1	2	1	2	1	1	1	1	1	1										1				2	1		66.69	3	65.0156	12	60	2.60062	0.520125	0.00520125	1	3	EXCELENTE										EXCELENTE
121	1	2	1	2	1	1	1	1	1											1				1	1		42.94	4	40	12	60	1.6	0.32	0.0032	1	3	EXCELENTE										EXCELENTE
122	0	2	1	2	1	1	1	1	1	0										0				0	0				38.4563	12	60	1.53825	0.30765	0.0030765	1	3	EXCELENTE										EXCELENTE
123	0	2	1	2	1	1	1	1	1	0										0				0	0				47.3051	12	60	1.89221	0.378441	0.00378441	1	3	EXCELENTE										EXCELENTE
124	1	2	1	2	1	1	1	1	1	2										1				2	1		45.65	4	41.2169	12	60	1.64868	0.329735	0.00329735	1	3	EXCELENTE										EXCELENTE
125	1	2	1	1	1	1	1	1	1	2										2				1	1		38.86	4	40	12	60	1.6	0.32	0.0032	1	3	EXCELENTE										EXCELENTE
126	1	2	1	2	1	1	1	1	1	1										1				1	1		36.82	4	40	12	60	1.6	0.32	0.0032	1	3	EXCELENTE										EXCELENTE
127	0	2	1	2	1	1	1	1	1	0										0				0	0				0	12	60	0	0	0	1	3	EXCELENTE										EXCELENTE
128	1	2	1	1	1	1	1	1	1											1				1	1		54.43	3	58.8	12	60	2.352	0.4704	0.004704	1	3	EXCELENTE										EXCELENTE
129	1	2	1	2	1	1	1	1	1	1										1				1	1		67.43	3	73.7	12	60	2.948	0.5896	0.005896	1	3	EXCELENTE										EXCELENTE
130	1	2	1	2	1	1	1	1	1											1				2	1		48.39	4	40	12	60	1.6	0.32	0.0032	1	3	EXCELENTE										EXCELENTE
131	1	2	1	2	1	1	1	1	1	2										1				2	1		9.65	1	41.5	12	60	1.66	0.332	0.00332	1	3	EXCELENTE										EXCELENTE
132	1	2	1	2	1	1	1	1	1											1				1	1		48.35	4	40	12	60	1.6	0.32	0.0032	1	3	EXCELENTE										EXCELENTE
133	1	2	1	2	1	1	1	1	1	2										1				1	1		46.35	4	40	12	60	1.6	0.32	0.0032	1	3	EXCELENTE										EXCELENTE
134	1	2	1	1	1	1	1	1	1											1				2			61.27	3	45.4	12	60	1.816	0.3632	0.003632	1	3	EXCELENTE										EXCELENTE
135	1	2	1	1	1	1	1	1	1											1				1	1		51.78	3	62.8	12	60	2.512	0.5024	0.005024	1	3	EXCELENTE										EXCELENTE
136	1	2	1	2	1	1	1	1	1	1										2				1	1		55.16	3	59.7	12	60	2.388	0.4776	0.004776	1	3	EXCELENTE										EXCELENTE
137	1	2	1	1	1	1	1	1	1											1					1		53.1	3	70	12	60	2.8	0.56	0.0056	1	3	EXCELENTE										EXCELENTE
138	1	2	1	2	1	1	1	1	1	1										2				1	1		66.67	3	63.7	12	60	2.548	0.5096	0.005096	1	3	EXCELENTE										EXCELENTE
139	1	2	1	2	1	1	1	1	1																		0	4	37.7747	12	60	1.51099	0.302197	0.00302197	1	3	EXCELENTE										EXCELENTE
140	1	2	1	2	1	1	1	1	1	1										1				1	1		59.22	3	40	12	60	1.6	0.32	0.0032	1	3	EXCELENTE										EXCELENTE
141	1	2	1	1	1	1	1	1	1											2				2	1		47	4	40	12	60	1.6	0.32	0.0032	1	3	EXCELENTE										EXCELENTE
142	1	2	1	2	1	1	1	1	1											1				2	1		0	4	39.0161	12	60	1.56064	0.312129	0.00312129	1	3	EXCELENTE										EXCELENTE
143	0	2	1	2	1	1	1	1	1	0										0				0	0				7.54655	12	60	0.301862	0.0603724	0.000603724	1	3	EXCELENTE										EXCELENTE
144	1	2	1	1	1	1	1	1	1																		36.82	4	40	12	60	1.6	0.32	0.0032	1	3	EXCELENTE										EXCELENTE
145	1	2	1	1	1	1	1	1	1																		0	4	46.6274	12	60	1.8651	0.373019	0.00373019	1	3	EXCELENTE										EXCELENTE
146	1	2	1	2	1	1	1	1	1															1	1		51.71	3	59.9727	12	60	2.39891	0.479781	0.00479781	1	3	EXCELENTE										EXCELENTE
147	1	2	1	2	1	1	1	1	1	2										2				1	1		29.43	4	46.9	12	60	1.876	0.3752	0.003752	1	3	EXCELENTE										EXCELENTE
148	1	2	1	2	1	1	1	1	1											2				2	1		3.59	4	37.1	12	60	1.484	0.2968	0.002968	1	3	EXCELENTE										EXCELENTE
149	1	2	1	2	1	1	1	1	1											1				1	1		58.53	3	64.9	12	60	2.596	0.5192	0.005192	1	3	EXCELENTE										EXCELENTE
150	1	2	1	1	1	1	1	1	1											2				1	1		66.06	3	74.4	12	60	2.976	0.5952	0.005952	1	3	EXCELENTE										EXCELENTE
151	1	2	1	2	1	1	1	1	1											1				2	1		65.35	3	69.7	12	60	2.788	0.5576	0.005576	1	3	EXCELENTE										EXCELENTE
152	0	2	1	2	1			1	1	0										0				0	0				10	12	60	0.4	0.08	0.0008	1	4	EXCELENTE										EXCELENTE
153	1	2	1	2	2	1	1	1	1																		0	4	40	12	60	1.6	0.32	0.0032	1	4	EXCELENTE										EXCELENTE
154	1	2	1	2	2	1	1	1	1																		0	4	35	12	60	1.4	0.28	0.0028	1	4	EXCELENTE										EXCELENTE
155	1	2	1	1	1	1	1	1	1	1										1				1	2		36.84	4	40	12	60	1.6	0.32	0.0032	1	4	EXCELENTE										EXCELENTE
156	1	2	1	1	1	1	1	1	1																		0	4	32	12	60	1.28	0.256	0.00256	1	4	EXCELENTE										EXCELENTE
157	0	2	1	1	2	1	1	1	1	0										0				0	0				-20	12	60	-0.8	-0.16	-0.0016	1	4	EXCELENTE										EXCELENTE
158	1	2	1	1	1	1	1	1	1											1				1	1		34.8	4	40	12	60	1.6	0.32	0.0032	1	4	EXCELENTE										EXCELENTE
159	1	2	1	2	1	1	1	1	1	2										1				1	1		45.69	4	40	12	60	1.6	0.32	0.0032	1	4	EXCELENTE										EXCELENTE
160	1	2	1	1	1	1	1	1	1											1				1	1		47.67	4	40	12	60	1.6	0.32	0.0032	1	4	EXCELENTE										EXCELENTE
161	0	2	1	1	2	1	1	1	1	0										0				0	0				-20	12	60	-0.8	-0.16	-0.0016	1	4	EXCELENTE										EXCELENTE
162	1	2	1	2	2	1	1	1	1	1										2				1	1		33.39	4	40	12	60	1.6	0.32	0.0032	1	4	EXCELENTE										EXCELENTE
163	0	2	1	1	1	1	1	1	1	0										0				0	0				-20	12	60	-0.8	-0.16	-0.0016	1	4	EXCELENTE										EXCELENTE
164	0	2	1	2	1	1	1	1	1	0										0				0	0				-20	12	60	-0.8	-0.16	-0.0016	1	4	EXCELENTE										EXCELENTE
165	1	2	1	1	1	1	1	1	1	1										2				1	1		42.27	4	40	12	60	1.6	0.32	0.0032	1	4	EXCELENTE										EXCELENTE
166	0	2	1	2	2	1	1	1	1	0										0				0	0				-20	12	60	-0.8	-0.16	-0.0016	1	4	EXCELENTE										EXCELENTE
167	1	2	1	2	1	1	1	1	1											2					1		49.06	4	58	12	60	2.32	0.464	0.00464	1	4	EXCELENTE										EXCELENTE
168	1	2	1	1	2	1	1	1	1	2										1				2	2		17.18	4	47	12	60	1.88	0.376	0.00376	1	4	EXCELENTE										EXCELENTE
169	1	2	1	2	1	1	1	1	1	2										2				1	1		17.8	4	47	12	60	1.88	0.376	0.00376	1	4	EXCELENTE										EXCELENTE
170	1	2	1	2	1	1	1	1	1											2				1	1		47.67	4	40	12	60	1.6	0.32	0.0032	1	4	EXCELENTE										EXCELENTE
171	1	2	1	1	1	1	1	1	1	1										2				2	2		11.04	4	40	12	60	1.6	0.32	0.0032	1	4	EXCELENTE										EXCELENTE
172	0	2	1	2	1	1	1	1	1	0										0				0	0				-20	12	60	-0.8	-0.16	-0.0016	1	4	EXCELENTE										EXCELENTE
173	1	2	1	2	1	1	1	1	1	1										2				2	1		33.43	4	40	12	60	1.6	0.32	0.0032	1	4	EXCELENTE										EXCELENTE
174	1	2	1	2	1	1	1	1	1																		0	4	42	12	60	1.68	0.336	0.00336	1	4	EXCELENTE										EXCELENTE
175	0	2	1	2	1	1	1	1	1	0										0				0	0				35	12	60	1.4	0.28	0.0028	1	4	EXCELENTE										EXCELENTE
176	1	2	1	2	2	1	1	1	1																		0	4	33	12	60	1.32	0.264	0.00264	1	4	EXCELENTE										EXCELENTE
177	1	2	1	2	1	1	1	1	1	2										1				2	1		45.71	4	40	12	60	1.6	0.32	0.0032	1	4	EXCELENTE										EXCELENTE
178	0	2	1	1	1	1	1	1	1	0										0				0	0				20	12	60	0.8	0.16	0.0016	1	4	EXCELENTE										EXCELENTE
179	1	2	1	1	1	1	1	1	1																		0	4	32	12	60	1.28	0.256	0.00256	1	4	EXCELENTE										EXCELENTE
180	1	2	1	1	1	1	1	1	1																		0	4	16	12	60	0.64	0.128	0.00128	1	4	EXCELENTE										EXCELENTE
181	1	2	1	2	1	1	1	1	1																		0	4	28	12	60	1.12	0.224	0.00224	1	4	EXCELENTE										EXCELENTE
182	0	2	1	1	1	1	1	1	1	0										0				0	0				38	12	60	1.52	0.304	0.00304	1	4	EXCELENTE										EXCELENTE
183	0	2	1	1	1	1	1	1	1	0										0				0	0				37	12	60	1.48	0.296	0.00296	1	4	EXCELENTE										EXCELENTE
184	1	2	1	2	1	1	1	1	1																		0	4	23	12	60	0.92	0.184	0.00184	1	4	EXCELENTE										EXCELENTE
185	1	2	1	2	1	1	1	1	1											1				2	1		15.69	4	42	12	60	1.68	0.336	0.00336	1	4	EXCELENTE										EXCELENTE
186	0	2	1	1	2	1	1	1	1	0										0				0	0				-20	12	60	-0.8	-0.16	-0.0016	1	4	EXCELENTE										EXCELENTE
187	1	2	1	2	2	1	1	1	1	2										1				2	1		43	4	40	12	60	1.6	0.32	0.0032	1	4	EXCELENTE										EXCELENTE
188	1	2	1	1	1	1	1	1	1	2										1				2	1		17.16	4	40	12	60	1.6	0.32	0.0032	1	4	EXCELENTE										EXCELENTE
189	1	2	1	2	1	1	1	1	1	2										2				1	1		53.14	3	65	12	60	2.6	0.52	0.0052	1	4	EXCELENTE										EXCELENTE
190	1	2	1	1	1	1	1	1	1																		0	4	44	12	60	1.76	0.352	0.00352	1	4	EXCELENTE										EXCELENTE
191	1	2	1	2	1	1	1	1	1	1										2				1	1		45.67	4	40	12	60	1.6	0.32	0.0032	1	4	EXCELENTE										EXCELENTE
192	1	2	1	2	1	1	1	1	1																		0	4	47	12	60	1.88	0.376	0.00376	1	4	EXCELENTE										EXCELENTE
193	1	2	1	2	1	1	1	1	1	1										1				1	1		58.55	3	64	12	60	2.56	0.512	0.00512	1	4	EXCELENTE										EXCELENTE
194	0	2	1	1	1	1	1	1	1	0										0				0	0				-20	12	60	-0.8	-0.16	-0.0016	1	4	EXCELENTE										EXCELENTE
195	0	2	1	2	1	1	1	1	1	0										0				0	0				34	12	60	1.36	0.272	0.00272	1	4	EXCELENTE										EXCELENTE
196	0	2	1	2	1	1	1	1	1	0										0				0	0				16	12	60	0.64	0.128	0.00128	1	4	EXCELENTE										EXCELENTE
197	1	2	1	2	1	1	1	1	1	1										1				2	1		65.35	3	71	12	60	2.84	0.568	0.00568	1	4	EXCELENTE										EXCELENTE
198	1	2	1	2	1	1	1	1	1	1										1				1	1		68.06	3	63	12	60	2.52	0.504	0.00504	1	4	EXCELENTE										EXCELENTE
199	1	2	1	1	1	1	1	1	1	1										1				1	1		64.02	3	81	12	60	3.24	0.648	0.00648	1	4	EXCELENTE										EXCELENTE
200	1	2	1	2	1	1	1	1	1											2				2	1		31.41	4	40	12	60	1.6	0.32	0.0032	1	4	EXCELENTE										EXCELENTE
201	1	2	1	2	1	1	1	1	1	1										1				2	1		34.06	4	40	12	60	1.6	0.32	0.0032	1	4	EXCELENTE										EXCELENTE
202	1	2	1	2	1	1	1	1	1											1				2	1		37.53	4	40	12	60	1.6	0.32	0.0032	1	4	EXCELENTE										EXCELENTE
203	1	2	1	2	1	2	3	1	1	1										1				1	1		61.25	3	60	12	60	2.4	0.48	0.0048	1	5	EXCELENTE										EXCELENTE
204	1	2	1	2	1	2	3	1	1	2										2				2	2		30.1	4	35	12	60	1.4	0.28	0.0028	1	5	EXCELENTE										EXCELENTE
205	1	2	1	2	1	2	3	1	1											2				1	1		34.82	4	46	12	60	1.84	0.368	0.00368	1	5	EXCELENTE										EXCELENTE
206	1	2	1	2	1	2	3	1	1	1										2				1	1		32.06	4	12	12	60	0.48	0.096	0.00096	1	5	EXCELENTE										EXCELENTE
207	1	2	1	2	1	2	3	1	1	1										1				2	1		43.59	4	40	12	60	1.6	0.32	0.0032	1	5	EXCELENTE										EXCELENTE
208	1	2	1	2	1	2	3	1	1											2				1	1		21.88	4	41	12	60	1.64	0.328	0.00328	1	5	EXCELENTE										EXCELENTE
209	1	2	1	2	1	2	3	1	1	1										1				1	1		55.84	3	60	12	60	2.4	0.48	0.0048	1	5	EXCELENTE										EXCELENTE
210	1	2	1	1	1	2	3	1	1	1										1				1	1		32.78	4	43	12	60	1.72	0.344	0.00344	1	5	EXCELENTE										EXCELENTE
211	1	2	1	2	2	2	3	1	1																		0	4	22	12	60	0.88	0.176	0.00176	1	5	EXCELENTE										EXCELENTE
212	1	2	1	1	1	2	3	1	1	1										1				2	1		53.16	3	70	12	60	2.8	0.56	0.0056	1	5	EXCELENTE										EXCELENTE
213	1	2	1	2	1	2	3	1	1	1										2				1	2		31.43	4	20	12	60	0.8	0.16	0.0016	1	5	EXCELENTE										EXCELENTE
214	1	2	1	1	1	2	3	1	1	1										1					1		59.92	3	73	12	60	2.92	0.584	0.00584	1	5	EXCELENTE										EXCELENTE
215	1	2	1	2	1	2	3	1	1																1		47	4	40	12	60	1.6	0.32	0.0032	1	5	EXCELENTE										EXCELENTE
216	0	2	1	2	1	2	2	1	1	0										0				0	0				-20	12	60	-0.8	-0.16	-0.0016	1	5	EXCELENTE										EXCELENTE
217	1	2	1	2	1	2	2	1	1	1										1				2	1		56.53	3	70	12	60	2.8	0.56	0.0056	1	5	EXCELENTE										EXCELENTE
218	1	2	1	1	1	2	2	1	1	1										2				2	1		48.41	4	40	12	60	1.6	0.32	0.0032	1	5	EXCELENTE										EXCELENTE
219	1	2	1	2	1	2	2	1	1	2										1				1	1		39.53	4	40	12	60	1.6	0.32	0.0032	1	5	EXCELENTE										EXCELENTE
220	1	2	1	2	2	2	2	1	1											1				2	1		30.74	4	40	12	60	1.6	0.32	0.0032	1	5	EXCELENTE										EXCELENTE
221	1	2	1	2	1	2	2	1	1	1										1				1	1		54.47	3	65	12	60	2.6	0.52	0.0052	1	5	EXCELENTE										EXCELENTE
222	1	2	1	2	1	2	2	1	1	1										1					1		53.14	3	40	12	60	1.6	0.32	0.0032	1	5	EXCELENTE										EXCELENTE
223	1	2	1	2	1	2	2	1	1											2				2	1		45.65	4	40	12	60	1.6	0.32	0.0032	1	5	EXCELENTE										EXCELENTE
224	1	2	1	2	1	2	2	1	1	2										1				1	1		56.49	3	65	12	60	2.6	0.52	0.0052	1	5	EXCELENTE										EXCELENTE
225	1	2	1	2	1	2	2	1	1	1										2				1	1		51.14	3	70	12	60	2.8	0.56	0.0056	1	5	EXCELENTE										EXCELENTE
226	0	2	1	1	1	2	2	1	1	0										0				0	0				13	12	60	0.52	0.104	0.00104	1	5	EXCELENTE										EXCELENTE
227	1	2	1	2	1	2	2	1	1	1										1				1	1		53.82	3	58	12	60	2.32	0.464	0.00464	1	5	EXCELENTE										EXCELENTE
228	0	2	1	1	1	1	1	1	1	0										0				0	0				35	12	60	1.4	0.28	0.0028	1	5	EXCELENTE										EXCELENTE
229	1	2	1	2	1	1	1	1	1	1										2				2	1		42.94	4	40	12	60	1.6	0.32	0.0032	1	5	EXCELENTE										EXCELENTE
230	1	2	1	2	1	1	1	1	1	1										1				1	1		74.18	2	75	12	60	3	0.6	0.006	1	5	EXCELENTE										EXCELENTE
231	1	2	1	1	1	1	1	1	1																		0	4	30	12	60	1.2	0.24	0.0024	1	5	EXCELENTE										EXCELENTE
232	0	2	1	2	1	1	1	1	1	0										0				0	0				37	12	60	1.48	0.296	0.00296	1	5	EXCELENTE										EXCELENTE
233	1	2	1	1	1	1	1	1	1	1										1				1	1		81	2	72	12	60	2.88	0.576	0.00576	1	5	EXCELENTE										EXCELENTE
234	1	2	1	2	1	1	1	1	1											1				1	1		18.49	4	40	12	60	1.6	0.32	0.0032	1	5	EXCELENTE										EXCELENTE
235	1	2	1	2	1	1	1	1	1											2				1	1		23.9	4	32	12	60	1.28	0.256	0.00256	1	5	EXCELENTE										EXCELENTE
236	0	2	1	2	1	1	1	1	1	0										0				0	0		0	4	34	12	60	1.36	0.272	0.00272	1	5	EXCELENTE										EXCELENTE
237	1	2	1	1	1	1	1	1	1	1										2				1	1		50.43	3	40	12	60	1.6	0.32	0.0032	1	5	EXCELENTE										EXCELENTE
238	1	2	1	2	1	1	1	1	1	1										1				2	1		37.57	4	40	12	60	1.6	0.32	0.0032	1	5	EXCELENTE										EXCELENTE
239	1	2	1	2	1	1	1	1	1	2										2				1	1		21.2	4	45	12	60	1.8	0.36	0.0036	1	5	EXCELENTE										EXCELENTE
240	0	2	1	1	1	1	1	1	1	0										0				0	0				-20	12	60	-0.8	-0.16	-0.0016	1	5	EXCELENTE										EXCELENTE
241	1	2	1	2	1	1	1	1	1											2				1	1		19.18	4	40	12	60	1.6	0.32	0.0032	1	5	EXCELENTE										EXCELENTE
242	1	2	1	2	1	1	1	1	1	1										1				1	1		25.98	4	44	12	60	1.76	0.352	0.00352	1	5	EXCELENTE										EXCELENTE
243	1	2	1	1	2	1	1	1	1											1				2	2		42.27	4	40	12	60	1.6	0.32	0.0032	1	5	EXCELENTE										EXCELENTE
244	0	2	1	2	1	1	1	1	1	0										0				0	0				35	12	60	1.4	0.28	0.0028	1	5	EXCELENTE										EXCELENTE
245	1	2	1	2	1	1	1	1	1	2										2				1	1		42.98	4	40	12	60	1.6	0.32	0.0032	1	5	EXCELENTE										EXCELENTE
246	1	2	1	2	1	1	1	1	1	2										1				1	1		19.14	4	42	12	60	1.68	0.336	0.00336	1	5	EXCELENTE										EXCELENTE
247	1	2	1	2	1	1	1	1	1	1										2				1	1		50.39	3	57	12	60	2.28	0.456	0.00456	1	5	EXCELENTE										EXCELENTE
248	0	2	1	2	1	1	1	1	1	0										0				0	0				30	12	60	1.2	0.24	0.0024	1	5	EXCELENTE										EXCELENTE
249	1	2	1	2	1	1	1	1	1																		0	4	36	12	60	1.44	0.288	0.00288	1	5	EXCELENTE										EXCELENTE
250	1	2	1	1	1	1	1	1	1	1										1				1	1		55.16	3	59	12	60	2.36	0.472	0.00472	1	5	EXCELENTE										EXCELENTE
251	1	2	1	2	1	1	1	1	1											1				2	1		59.92	3	65	12	60	2.6	0.52	0.0052	1	5	EXCELENTE										EXCELENTE
252	0	2	1	2	2	2	3	1	1	0										0				0	0				0	12	60	0	0	0	1	6	EXCELENTE										EXCELENTE
253	1	2	1	1	1	2	3	1	1	2										2				1	1		52.45	3	55.4	12	60	2.216	0.4432	0.004432	1	6	EXCELENTE										EXCELENTE
254	1	2	1	2	1	2	3	1	1	1										2				2	1		33.43	4	35.4027	12	60	1.41611	0.283222	0.00283222	1	6	EXCELENTE										EXCELENTE
255	1	2	1	2	2	2	3	1	1											1				1	1		34.76	4	40	12	60	1.6	0.32	0.0032	1	6	EXCELENTE										EXCELENTE
256	1	2	1	2	1	2	3	1	1	2										2				2	1		25.31	4	38.3	12	60	1.532	0.3064	0.003064	1	6	EXCELENTE										EXCELENTE
257	0	2	1	2	1	2	3	1	1	0										0				0	0				38.3562	12	60	1.53425	0.30685	0.0030685	1	6	EXCELENTE										EXCELENTE
258	1	2	1	2	1	2	3	1	1											1				2	1		43.59	4	40	12	60	1.6	0.32	0.0032	1	6	EXCELENTE										EXCELENTE
259	1	2	1	1	1	2	3	1	1											1				1	1		33.47	4	45.2	12	60	1.808	0.3616	0.003616	1	6	EXCELENTE										EXCELENTE
260	1	2	1	1	1	2	3	1	1											1				1	2		53.1	3	56.9	12	60	2.276	0.4552	0.004552	1	6	EXCELENTE										EXCELENTE
261	1	2	1	1	1	2	3	1	1	1										1				1	1		58.55	3	64.3	12	60	2.572	0.5144	0.005144	1	6	EXCELENTE										EXCELENTE
262	1	2	1	2	1	2	3	1	1	1										1				1	1		63.31	3	40	12	60	1.6	0.32	0.0032	1	6	EXCELENTE										EXCELENTE
263	0	2	1	1	1	2	3	1	1	0										0				0	0				38.4712	12	60	1.53885	0.30777	0.0030777	1	6	EXCELENTE										EXCELENTE
264	0	2	1	2	1	2	3	1	1	0										0				0	0				40	12	60	1.6	0.32	0.0032	1	6	EXCELENTE										EXCELENTE
265	1	2	1	2	1	2	3	1	1	2														2	1		39.53	4	0	12	60	0	0	0	1	6	EXCELENTE										EXCELENTE
266	1	2	1	1	1	2	3	1	1	2														2	1		18.51	4	27.5695	12	60	1.10278	0.220556	0.00220556	1	6	EXCELENTE										EXCELENTE
267	1	2	1	2	1	2	3	1	1	1										1				1	1		48.37	4	40	12	60	1.6	0.32	0.0032	1	6	EXCELENTE										EXCELENTE
268	0	2	1	2	1	2	3	1	1	0										0				0	0				43.4352	12	60	1.73741	0.347481	0.00347481	1	6	EXCELENTE										EXCELENTE
269	1	2	1	1	2	2	3	1	1	2										1				1	1		34.78	4	44.9	12	60	1.796	0.3592	0.003592	1	6	EXCELENTE										EXCELENTE
270	0	2	1	1	2	2	3	1	1	0										0				0	0				30.3345	12	60	1.21338	0.242676	0.00242676	1	6	EXCELENTE										EXCELENTE
271	1	2	1	1	2	2	3	1	1	2										1				1	1		51.74	3	61.5	12	60	2.46	0.492	0.00492	1	6	EXCELENTE										EXCELENTE
272	1	2	1	2	2	2	2	1	1	1										2				1	1		51.76	3	60.5524	12	60	2.4221	0.48442	0.0048442	1	6	EXCELENTE										EXCELENTE
273	1	2	1	1	1	2	2	1	1											1				2	1		57.2	3	70	12	60	2.8	0.56	0.0056	1	6	EXCELENTE										EXCELENTE
274	1	2	1	2	1	2	2	1	1	2										1				1	1		51.76	3	60	12	60	2.4	0.48	0.0048	1	6	EXCELENTE										EXCELENTE
275	1	2	1	2	1	2	2	1	1	1										2				1	1		74.2	2	77.4	12	60	3.096	0.6192	0.006192	1	6	EXCELENTE										EXCELENTE
276	1	2	1	2	1	2	2	1	1	2										1				2	1		22.59	4	40.1945	12	60	1.60778	0.321556	0.00321556	1	6	EXCELENTE										EXCELENTE
277	1	2	1	2	1	2	2	1	1	1														1	1		56.55	3	40	12	60	1.6	0.32	0.0032	1	6	EXCELENTE										EXCELENTE
278	1	2	1	2	1	2	2	1	1	1										1				1	1		61.27	3	63.1433	12	60	2.52573	0.505146	0.00505146	1	6	EXCELENTE										EXCELENTE
279	1	2	1	1	1	2	2	1	1	2										1				1	1		40.92	4	40	12	60	1.6	0.32	0.0032	1	6	EXCELENTE										EXCELENTE
280	1	2	1	2	1	2	2	1	1	2										1				1	1		57.88	3	70	12	60	2.8	0.56	0.0056	1	6	EXCELENTE										EXCELENTE
281	1	2	1	2	1	2	2	1	1											2							35.45	4	40	12	60	1.6	0.32	0.0032	1	6	EXCELENTE										EXCELENTE
282	1	2	1	2	1	2	2	1	1											2				1	1		42.94	4	40	12	60	1.6	0.32	0.0032	1	6	EXCELENTE										EXCELENTE
283	1	2	1	1	1	2	2	1	1	1										1				2	1		21.9	4	33.5199	12	60	1.3408	0.268159	0.00268159	1	6	EXCELENTE										EXCELENTE
284	1	2	1	2	1	2	2	1	1											2				1	1		52.45	3	63.2	12	60	2.528	0.5056	0.005056	1	6	EXCELENTE										EXCELENTE
285	1	2	1	1	1	2	2	1	1	1										1				2	1		50.37	3	51.6729	12	60	2.06692	0.413383	0.00413383	1	6	EXCELENTE										EXCELENTE
286	1	2	1	2	1	2	2	1	1											1				2	1		34.8	4	43.4182	12	60	1.73673	0.347346	0.00347346	1	6	EXCELENTE										EXCELENTE
287	1	2	1	2	1	2	2	1	1															1	1		62.63	3	66	12	60	2.64	0.528	0.00528	1	6	EXCELENTE										EXCELENTE
288	1	2	1	1	1	2	2	1	1	2										1				2	1		20.53	4	36.4	12	60	1.456	0.2912	0.002912	1	6	EXCELENTE										EXCELENTE
289	1	2	1	2	1	2	2	1	1											1				2			43.61	4	38.7133	12	60	1.54853	0.309706	0.00309706	1	6	EXCELENTE										EXCELENTE
290	1	2	1	1	1	2	2	1	1											2				1	1		61.25	3	72.3	12	60	2.892	0.5784	0.005784	1	6	EXCELENTE										EXCELENTE
291	1	2	1	2	2	2	2	1	1											1				1	1		61.92	3	40	12	60	1.6	0.32	0.0032	1	6	EXCELENTE										EXCELENTE
292	1	2	1	2	1	2	2	1	1											1				1	1		49.74	3	58.6108	12	60	2.34443	0.468886	0.00468886	1	6	EXCELENTE										EXCELENTE
293	1	2	1	1	1	2	2	1	1	1										1				1	1		76.88	2	70	12	60	2.8	0.56	0.0056	1	6	EXCELENTE										EXCELENTE
294	1	2	1	1	2	2	2	1	1	2										2				1	1		36.16	4	41.7	12	60	1.668	0.3336	0.003336	1	6	EXCELENTE										EXCELENTE
295	1	2	1	2	1	2	2	1	1	2										1					1		53.1	3	61.6	12	60	2.464	0.4928	0.004928	1	6	EXCELENTE										EXCELENTE
296	1	2	1	1	2	1	1	1	1	1										2				1	1		21.22	4	37.8	12	60	1.512	0.3024	0.003024	1	6	EXCELENTE										EXCELENTE
297	1	2	1	2	1	1	1	1	1											1				1	1		18.41	4	46.6144	12	60	1.86458	0.372915	0.00372915	1	6	EXCELENTE										EXCELENTE
298	1	2	1	2	1	1	1	1	1	2										2				1	1		21.9	4	38.0095	12	60	1.52038	0.304076	0.00304076	1	6	EXCELENTE										EXCELENTE
299	0	2	1	1	1	2	3	1	1	0										0				0	0				0	12	60	0	0	0	1	7	EXCELENTE										EXCELENTE
300	0	2	1	2	2	2	3	1	1	0										0				0	0				0	12	60	0	0	0	1	7	EXCELENTE										EXCELENTE
301	1	2	1	1	1	2	3	1	1	2										2				1	1		24.61	4	34.9	12	60	1.396	0.2792	0.002792	1	7	EXCELENTE										EXCELENTE
302	1	2	1	2	1	2	3	1	1	2										2				1	1		12.39	4	38.4545	12	60	1.53818	0.307636	0.00307636	1	7	EXCELENTE										EXCELENTE
303	1	2	1	2	1	2	3	1	1											1				2	1		57.86	3	55.3	12	60	2.212	0.4424	0.004424	1	7	EXCELENTE										EXCELENTE
304	1	2	1	2	1	2	3	1	1	2										1				2	1		61.96	3	63	12	60	2.52	0.504	0.00504	1	7	EXCELENTE										EXCELENTE
305	1	2	1	2	1	2	3	1	1	1										1				1	1		42.27	4	45.4	12	60	1.816	0.3632	0.003632	1	7	EXCELENTE										EXCELENTE
306	1	2	1	2	1	2	3	1	1											1				1	1		57.86	3	59.338	12	60	2.37352	0.474704	0.00474704	1	7	EXCELENTE										EXCELENTE
307	1	2	1	2	1	2	3	1	1	1										2				1	1		40.88	4	37.9	12	60	1.516	0.3032	0.003032	1	7	EXCELENTE										EXCELENTE
308	1	2	1	2	2	2	3	1	1	1										1				1	1		34.76	4	44.9	12	60	1.796	0.3592	0.003592	1	7	EXCELENTE										EXCELENTE
309	0	2	1	2	2	2	3	1	1	0										0				0	0				31.2889	12	60	1.25155	0.250311	0.00250311	1	7	EXCELENTE										EXCELENTE
310	1	2	1	2	1	2	2	1	1	1										1				1	1		63.33	3	70	12	60	2.8	0.56	0.0056	1	7	EXCELENTE										EXCELENTE
311	1	2	1	2	1	2	2	1	1	1										1				2	1		39.53	4	40	12	60	1.6	0.32	0.0032	1	7	EXCELENTE										EXCELENTE
312	1	2	1	2	1	2	2	1	1											1					1		48.33	4	53.9182	12	60	2.15673	0.431346	0.00431346	1	7	EXCELENTE										EXCELENTE
313	1	2	1	2	1	2	2	1	1											2					1		56.49	3	59.5174	12	60	2.3807	0.476139	0.00476139	1	7	EXCELENTE										EXCELENTE
314	1	2	1	2	1	2	2	1	1											1				1	1		55.12	3	58.9791	12	60	2.35916	0.471832	0.00471832	1	7	EXCELENTE										EXCELENTE
315	1	2	1	2	1	2	2	1	1											2				1	1		48.35	4	55.0764	12	60	2.20305	0.440611	0.00440611	1	7	EXCELENTE										EXCELENTE
316	1	2	1	2	1	2	2	1	1	1										2				1	1		81.67	2	71.1	12	60	2.844	0.5688	0.005688	1	7	EXCELENTE										EXCELENTE
317	1	2	1	2	1	2	2	1	1	1										1				1	1		68.04	3	65.4505	12	60	2.61802	0.523604	0.00523604	1	7	EXCELENTE										EXCELENTE
318	1	2	1	2	2	2	2	1	1											1				1	1		47	4	40	12	60	1.6	0.32	0.0032	1	7	EXCELENTE										EXCELENTE
319	1	2	1	1	1	2	2	1	1	1										1				1	1		64.65	3	59	12	60	2.36	0.472	0.00472	1	7	EXCELENTE										EXCELENTE
320	1	2	1	2	1	2	2	1	1	1										2				1	1		67.39	3	64.706	12	60	2.58824	0.517648	0.00517648	1	7	EXCELENTE										EXCELENTE
321	1	3	1	1	1	2	3	1	2		2	1														2	24.6	4	46	12	60	1.84	0.368	0.00368	1	8		EXCELENTE	POBRE
322	1	3	1	2	2	1	1	1	2																	1	38.6	4	40	12	60	1.6	0.32	0.0032	1	8		EXCELENTE	POBRE
323	1	3	1	2	1	1	1	1	2		1	2														1	36.4	4	62	12	60	2.48	0.496	0.00496	1	8		EXCELENTE	POBRE
324	1	3	1	2	1			1	2		1	2														2	76.33	2	75	12	60	3	0.6	0.006	1	8		EXCELENTE	POBRE
325	1	3	1	2	1	1	1	1	2		2	2															49.73	3	75	12	60	3	0.6	0.006	1	8		EXCELENTE	POBRE
326	1	3	1	2	1	1	1	1	2		1	2														1	45.98	4	46	12	60	1.84	0.368	0.00368	1	8		EXCELENTE	POBRE
327	1	3	1	2	1	1	1	1	2		1															1	57.84	3	68	12	60	2.72	0.544	0.00544	1	8		EXCELENTE	POBRE
328	1	3	1	2	1	1	1	1	2			2														1	28.31	4		12	60	0	0	0	1	8		EXCELENTE	POBRE
329	1	3	1	2	1	1	1	1	2		2															1	48.2	4	40	12	60	1.6	0.32	0.0032	1	8		EXCELENTE	POBRE
330	1	3	1	1	1	1	1	1	2			2														1	51.16	3	62	12	60	2.48	0.496	0.00496	1	8		EXCELENTE	POBRE
331	1	3	1	2	1	1	1	1	2		1	2														1	63.04	3	40	12	60	1.6	0.32	0.0032	1	8		EXCELENTE	POBRE
332	1	3	1	2	1	1	1	1	2			1														1	34.89	4	40	12	60	1.6	0.32	0.0032	1	8		EXCELENTE	POBRE
333	1	3	1	1	1	1	1	1	2		1	2														2	51.96	3	40	12	60	1.6	0.32	0.0032	1	8		EXCELENTE	POBRE
334	1	3	1	2	2	1	1	1	2																	1	55.6	3	75	12	60	3	0.6	0.006	1	8		EXCELENTE	POBRE
335	1	3	1	2	2	1	1	1	2		1	2														1	54.91	3	70	12	60	2.8	0.56	0.0056	1	8		EXCELENTE	POBRE
336	1	3	1	2	1	1	1	1	2		2	2														1	51.93	3	60	12	60	2.4	0.48	0.0048	1	8		EXCELENTE	POBRE
337	1	3	1	2	2	1	1	1	2		1	2														1	75.58	2	78	12	60	3.12	0.624	0.00624	1	8		EXCELENTE	POBRE
338	1	3	1	2	1	1	1	1	2		2	2														2	37.16	4	42	12	60	1.68	0.336	0.00336	1	8		EXCELENTE	POBRE
339	1	3	1	2	1	1	1	1	2		1	2															37.16	4	40	12	60	1.6	0.32	0.0032	1	8		EXCELENTE	POBRE
340	1	3	1	2	1	1	1	1	2		2	2														2	40.82	4	44	12	60	1.76	0.352	0.00352	1	8		EXCELENTE	POBRE
341	1	3	1	2	1	1	1	1	2		1	2														2	60.09	3	70	12	60	2.8	0.56	0.0056	1	8		EXCELENTE	POBRE
342	1	3	1	2	1	1	1	1	2		2	2														2	77.07	2	85	12	60	3.4	0.68	0.0068	1	8		EXCELENTE	POBRE
343	1	3	1	2	1	1	1	1	2		1															1	37.87	4	72	12	60	2.88	0.576	0.00576	1	8		EXCELENTE	POBRE
344	1	3	1	1	2	1	1	1	2		2	2														2	63.76	3	62	12	60	2.48	0.496	0.00496	1	8		EXCELENTE	POBRE
345	1	3	1	2	1	1	1	1	2			2														1	43.04	4	65	12	60	2.6	0.52	0.0052	1	8		EXCELENTE	POBRE
346	1	3	1	2	1	1	1	1	2			1														1	55.62	3	76	12	60	3.04	0.608	0.00608	1	8		EXCELENTE	POBRE
347	1	3	1	1	1	1	1	1	2		1															1	65.98	3	86	12	60	3.44	0.688	0.00688	1	8		EXCELENTE	POBRE
348	1	3	1	2	2	1	1	1	2		2	2														1	29.76	4	40	12	60	1.6	0.32	0.0032	1	8		EXCELENTE	POBRE
349	1	3	1	1	1	1	1	1	2		2	2														1	47.47	4	47	12	60	1.88	0.376	0.00376	1	8		EXCELENTE	POBRE
350	1	3	1	2	1	1	1	1	2			2														1	60.07	3	72	12	60	2.88	0.576	0.00576	1	8		EXCELENTE	POBRE
351	1	3	1	1	1	1	1	1	2			2														1	45.27	4	48	12	60	1.92	0.384	0.00384	1	8		EXCELENTE	POBRE
352	1	3	1	2	2	1	1	1	2			2														1	50.47	3	63	12	60	2.52	0.504	0.00504	1	8		EXCELENTE	POBRE
353	1	3	1	2	1	1	1	1	2			2															42.29	4	38	12	60	1.52	0.304	0.00304	1	8		EXCELENTE	POBRE
354	1	3	1	1	1	1	1	1	2		1	2														1	68.22	3	80	12	60	3.2	0.64	0.0064	1	8		EXCELENTE	POBRE
355	1	3	1	2	1	1	1	1	2		1	2														1	47.51	4	63	12	60	2.52	0.504	0.00504	1	8		EXCELENTE	POBRE
356	1	3	1	1	1	1	1	1	2		2	2														1	43.04	4	38	12	60	1.52	0.304	0.00304	1	8		EXCELENTE	POBRE
357	1	3	1	2	1	1	1	1	2		2	1														1	38.62	4	40	12	60	1.6	0.32	0.0032	1	8		EXCELENTE	POBRE
358	1	3	1	2	1	1	1	1	2		1	2														1	48.24	4	75	12	60	3	0.6	0.006	1	8		EXCELENTE	POBRE
359	1	3	1	2	1	1	1	1	2			2														1	25.31	4	29	12	60	1.16	0.232	0.00232	1	8		EXCELENTE	POBRE
360	1	3	1	2	1	1	1	1	2																	1	22.31	4	70	12	60	2.8	0.56	0.0056	1	8		EXCELENTE	POBRE
361	1	3	1	2	2	1	1	1	2		2	2														1	54.16	3	18	12	60	0.72	0.144	0.00144	1	8		EXCELENTE	POBRE
362	1	3	1	1	1	1	1	1	2		2	2														2	50.44	3	59	12	60	2.36	0.472	0.00472	1	8		EXCELENTE	POBRE
363	1	3	1	1	1	1	1	1	2			2														1	46.76	4	64	12	60	2.56	0.512	0.00512	1	8		EXCELENTE	POBRE
364	1	3	1	1	1	1	1	1	2		1	2														1	63.02	3	63	12	60	2.52	0.504	0.00504	1	8		EXCELENTE	POBRE
365	1	3	1	2	1	1	1	1	2			2														1	40.09	4	40	12	60	1.6	0.32	0.0032	1	8		EXCELENTE	POBRE
366	1	3	1	1	2	1	1	1	2																	1	51.16	3	29	12	60	1.16	0.232	0.00232	1	8		EXCELENTE	POBRE
367	1	3	1	2	1	1	1	1	2		1	2														1	85.22	2	94	12	60	3.76	0.752	0.00752	1	8		EXCELENTE	POBRE
368	1	3	1	2	1	1	1	1	2		1	2														1	73.4	2	82	12	60	3.28	0.656	0.00656	1	8		EXCELENTE	POBRE
369	1	3	1	2	1	1	1	1	2			2														1	56.36	3	63	12	60	2.52	0.504	0.00504	1	8		EXCELENTE	POBRE
370	1	3	1	2	1	1	1	1	2		2	2														1	65.27	3	40	12	60	1.6	0.32	0.0032	1	8		EXCELENTE	POBRE
371	1	3	1	2	1	1	1	1	2		1	2														1	46.71	4	40	12	60	1.6	0.32	0.0032	1	8		EXCELENTE	POBRE
372	1	3	1	1	1	1	1	1	2			2														1	66.73	3		12	60	0	0	0	1	8		EXCELENTE	POBRE
373	1	3	1	1	1	2	3	1	2		2	2														1	44.53	4	63	12	60	2.52	0.504	0.00504	1	9		EXCELENTE	POBRE
374	1	3	1	2	2	1	1	1	2		1	2														1	61.58	3	76	12	60	3.04	0.608	0.00608	1	9		EXCELENTE	POBRE
375	1	3	1	2	2	2	2	1	2		2															1	42.29	4	36	12	60	1.44	0.288	0.00288	1	9		EXCELENTE	POBRE
376	1	3	1	2	1	1	1	1	2			2														1	48.24	4	70	12	60	2.8	0.56	0.0056	1	9		EXCELENTE	POBRE
377	1	3	1	2	1	1	1	1	2		1	2														1	56.36	3	72	12	60	2.88	0.576	0.00576	1	9		EXCELENTE	POBRE
378	1	3	1	2	2	1	1	1	2			2														1	36.38	4	42	12	60	1.68	0.336	0.00336	1	9		EXCELENTE	POBRE
379	1	3	1	2	1	1	1	1	2		1	2														2	57.11	3	71	12	60	2.84	0.568	0.00568	1	9		EXCELENTE	POBRE
380	1	3	1	2	1	1	1	1	2		2	2														1	61.58	3	71	12	60	2.84	0.568	0.00568	1	9		EXCELENTE	POBRE
381	1	3	1	1	1	1	1	1	2			2														2	55.64	3	61	12	60	2.44	0.488	0.00488	1	9		EXCELENTE	POBRE
382	1	3	1	2	1	1	1	1	2			2														1	59.33	3	80	12	60	3.2	0.64	0.0064	1	9		EXCELENTE	POBRE
383	1	3	1	2	1	1	1	1	2		1	2														1	60.07	3	72	12	60	2.88	0.576	0.00576	1	9		EXCELENTE	POBRE
384	1	3	1	2	1	1	1	1	2			2														1	46.76	4	40	12	60	1.6	0.32	0.0032	1	9		EXCELENTE	POBRE
385	1	3	1	2	1	1	1	1	2		1	2														1	77.09	2		12	60	0	0	0	1	9		EXCELENTE	POBRE
386	1	3	1	2	1	1	1	1	2		1	2														1	53.38	3	70	12	60	2.8	0.56	0.0056	1	9		EXCELENTE	POBRE
387	1	3	1	2	1	1	1	1	2		1	2														1	91.87	1	94	12	60	3.76	0.752	0.00752	1	9		EXCELENTE	POBRE
388	1	3	1	1	1	1	1	1	2			2														1	63	3	67	12	60	2.68	0.536	0.00536	1	9		EXCELENTE	POBRE
389	1	3	1	2	1	1	1	1	2			2														1	68.91	3	90	12	60	3.6	0.72	0.0072	1	9		EXCELENTE	POBRE
390	1	3	1	1	1	1	1	1	2			2														1	37.87	4	41	12	60	1.64	0.328	0.00328	1	9		EXCELENTE	POBRE
391	1	3	1	1	1	1	1	1	2		2	2														1	53.4	3	66	12	60	2.64	0.528	0.00528	1	9		EXCELENTE	POBRE
392	1	3	1	2	1	1	1	1	2			2														1	28.96	4	45	12	60	1.8	0.36	0.0036	1	9		EXCELENTE	POBRE
393	1	3	1	2	1	1	1	1	2			1															27.53	4	36	12	60	1.44	0.288	0.00288	1	9		EXCELENTE	POBRE
394	1	3	1	2	1	1	1	1	2																	2	40.82	4	73	12	60	2.92	0.584	0.00584	1	9		EXCELENTE	POBRE
395	1	3	1	2	1	1	1	1	2			2														1	52.62	3	74	12	60	2.96	0.592	0.00592	1	9		EXCELENTE	POBRE
396	1	3	1	2	1	1	1	1	2		1	2														2	56.36	3	40	12	60	1.6	0.32	0.0032	1	9		EXCELENTE	POBRE
397	1	3	1	2	1	1	1	1	2		2	2														2	37.84	4	40	12	60	1.6	0.32	0.0032	1	9		EXCELENTE	POBRE
398	1	3	1	1	1	1	1	1	2		1	2														2	47.51	4	60	12	60	2.4	0.48	0.0048	1	9		EXCELENTE	POBRE
399	1	3	1	1	1	1	1	1	2		1	2														1	56.4	3	62	12	60	2.48	0.496	0.00496	1	9		EXCELENTE	POBRE
400	1	3	1	2	1	1	1	1	2		1	2														1	77.07	2	81	12	60	3.24	0.648	0.00648	1	9		EXCELENTE	POBRE
401	1	3	1	2	1	1	1	1	2			2														1	63	3	81	12	60	3.24	0.648	0.00648	1	9		EXCELENTE	POBRE
402	1	3	1	2	1	1	1	1	2			2														2	43.04	4	70	12	60	2.8	0.56	0.0056	1	9		EXCELENTE	POBRE
403	1	3	1	2	1	1	1	1	2			2															60.8	3	70	12	60	2.8	0.56	0.0056	1	9		EXCELENTE	POBRE
404	1	3	1	2	1	1	1	1	2		2	2															33.44	4	41	12	60	1.64	0.328	0.00328	1	9		EXCELENTE	POBRE
405	1	3	1	2	1	1	1	1	2			2														1	37.84	4	40	12	60	1.6	0.32	0.0032	1	9		EXCELENTE	POBRE
406	1	3	1	1	1	1	1	1	2		1	2														1	84.47	2	90	12	60	3.6	0.72	0.0072	1	9		EXCELENTE	POBRE
407	1	3	1	2	1	1	1	1	2			2														1	39.31	4	59	12	60	2.36	0.472	0.00472	1	9		EXCELENTE	POBRE
408	1	3	1	1	1	1	1	1	2																	1	53.38	3	40	12	60	1.6	0.32	0.0032	1	9		EXCELENTE	POBRE
409	1	3	1	2	2	1	1	1	2		1	2														1	63.02	3	74	12	60	2.96	0.592	0.00592	1	9		EXCELENTE	POBRE
410	1	3	1	2	2	1	1	1	2		1															1	31.22	4	43	12	60	1.72	0.344	0.00344	1	9		EXCELENTE	POBRE
411	1	3	1	2	1	1	1	1	2		1	2														1	65.96	3	81	12	60	3.24	0.648	0.00648	1	9		EXCELENTE	POBRE
412	1	3	1	2	1	1	1	1	2		1	2														1	53.42	3	73	12	60	2.92	0.584	0.00584	1	9		EXCELENTE	POBRE
413	1	3	1	2	1	1	1	1	2		1	2														2	73.38	2	80	12	60	3.2	0.64	0.0064	1	9		EXCELENTE	POBRE
414	1	3	1	1	1	1	1	1	2		1	2														1	45.22	4		12	60	0	0	0	1	9		EXCELENTE	POBRE
415	1	3	1	1	1	1	1	1	2			2														2	47.49	4		12	60	0	0	0	1	9		EXCELENTE	POBRE
416	1	3	1	1	1	1	1	1	2			2														1	56.36	3	70	12	60	2.8	0.56	0.0056	1	9		EXCELENTE	POBRE
417	1	3	1	1	1	1	1	1	2		1	2														1	69.64	2	75	12	60	3	0.6	0.006	1	9		EXCELENTE	POBRE
418	1	3	1	2	1	1	1	1	2		1																39.36	4	72	12	60	2.88	0.576	0.00576	1	9		EXCELENTE	POBRE
419	1	3	1	2	2	1	1	1	2		2	2														1	82.98	2	80	12	60	3.2	0.64	0.0064	1	9		EXCELENTE	POBRE
420	1	3	1	2	1	1	1	1	2		1	2														1	31.24	4	40	12	60	1.6	0.32	0.0032	1	9		EXCELENTE	POBRE
421	1	3	1	2	1	1	1	1	2		2	2														1	23.13	4	40	12	60	1.6	0.32	0.0032	1	9		EXCELENTE	POBRE
422	1	3	1	2	1			1	2			2															35.62	4	42	12	60	1.68	0.336	0.00336	1	10		EXCELENTE	POBRE
423	1	3	1	2	1	1	1	1	2			2														2	41.56	4	59	12	60	2.36	0.472	0.00472	1	10		EXCELENTE	POBRE
424	1	3	1	2	1	1	1	1	2		2	1														1	40.8	4	45	12	60	1.8	0.36	0.0036	1	10		EXCELENTE	POBRE
425	1	3	1	2	1	1	1	1	2		1	2														1	43.8	4	39	12	60	1.56	0.312	0.00312	1	10		EXCELENTE	POBRE
426	1	3	1	2	1	1	1	1	2			2															41.53	4	43	12	60	1.72	0.344	0.00344	1	10		EXCELENTE	POBRE
427	1	3	1	2	1	1	1	1	2			2														1	27.51	4	27	12	60	1.08	0.216	0.00216	1	10		EXCELENTE	POBRE
428	1	3	1	2	1	1	1	1	2		2	2														1	65.24	3	61	12	60	2.44	0.488	0.00488	1	10		EXCELENTE	POBRE
429	1	3	1	2	1	1	1	1	2			2														2	37.84	4	57	12	60	2.28	0.456	0.00456	1	10		EXCELENTE	POBRE
430	1	3	1	2	1	1	1	1	2		1	2														1	51.89	3	53	12	60	2.12	0.424	0.00424	1	10		EXCELENTE	POBRE
431	1	3	1	2	1	1	1	1	2		1	2														2	68.93	3	71	12	60	2.84	0.568	0.00568	1	10		EXCELENTE	POBRE
432	1	3	1	2	1	1	1	1	2		2	2														1	61.53	3	70	12	60	2.8	0.56	0.0056	1	10		EXCELENTE	POBRE
433	1	3	1	2	1	1	1	1	2		1	2														1	40.84	4	43	12	60	1.72	0.344	0.00344	1	10		EXCELENTE	POBRE
434	1	3	1	1	1	1	1	1	2		2															1	26.02	4	29	12	60	1.16	0.232	0.00232	1	10		EXCELENTE	POBRE
435	1	3	1	1	1	1	1	1	2			2														1	39.36	4	25	12	60	1	0.2	0.002	1	10		EXCELENTE	POBRE
436	1	3	1	1	1	1	1	1	2		2	2														1	39.33	4	55	12	60	2.2	0.44	0.0044	1	10		EXCELENTE	POBRE
437	1	3	1	2	1	1	1	1	2			2														2	49.67	3	62	12	60	2.48	0.496	0.00496	1	10		EXCELENTE	POBRE
438	1	3	1	2	1	1	1	1	2		1	2														1	60.09	3	64	12	60	2.56	0.512	0.00512	1	10		EXCELENTE	POBRE
439	1	3	1	2	1	1	1	1	2		2	2														2	34.18	4	40	12	60	1.6	0.32	0.0032	1	10		EXCELENTE	POBRE
440	1	3	1	1	1	1	1	1	2		1	2														1	73.4	2	81	12	60	3.24	0.648	0.00648	1	10		EXCELENTE	POBRE
441	1	3	1	1	1	1	1	1	2		1	2														1	57.87	3	61	12	60	2.44	0.488	0.00488	1	10		EXCELENTE	POBRE
442	1	3	1	2	1	1	1	1	2		1	2															32.67	4	25	12	60	1	0.2	0.002	1	10		EXCELENTE	POBRE
443	1	3	1	2	1	1	1	1	2			2															41.53	4	35	12	60	1.4	0.28	0.0028	1	10		EXCELENTE	POBRE
444	1	3	1	2	1	1	1	1	2		1	2														1	63.02	3	68	12	60	2.72	0.544	0.00544	1	10		EXCELENTE	POBRE
445	1	3	1	2	1	1	1	1	2			2														1	45.98	4	33	12	60	1.32	0.264	0.00264	1	10		EXCELENTE	POBRE
446	1	3	1	2	1	1	1	1	2			2														1	62.29	3	40	12	60	1.6	0.32	0.0032	1	10		EXCELENTE	POBRE
447	1	3	1	2	2	1	1	1	2			2														1	45.96	4	60	12	60	2.4	0.48	0.0048	1	10		EXCELENTE	POBRE
448	1	3	1	2	1	1	1	1	2			2															45.98	4	41	12	60	1.64	0.328	0.00328	1	10		EXCELENTE	POBRE
449	1	3	1	2	1	1	1	1	2		2	2														1	33.42	4	83	12	60	3.32	0.664	0.00664	1	10		EXCELENTE	POBRE
450	1	3	1	1	1	1	1	1	2		1	2														1	85.22	2	23	12	60	0.92	0.184	0.00184	1	10		EXCELENTE	POBRE
451	1	3	1	1	1	1	1	1	2		1	2															65.96	3	72	12	60	2.88	0.576	0.00576	1	10		EXCELENTE	POBRE
452	1	3	1	1	1	1	1	1	2			2														2	29.78	4	42	12	60	1.68	0.336	0.00336	1	10		EXCELENTE	POBRE
453	1	3	1	2	2	1	1	1	2			2														1	57.07	3	55	12	60	2.2	0.44	0.0044	1	10		EXCELENTE	POBRE
454	1	3	1	1	1	1	1	1	2		1	2														1	61.53	3	40	12	60	1.6	0.32	0.0032	1	10		EXCELENTE	POBRE
455	1	3	1	1	1	1	1	1	2		2	2															37.87	4	39	12	60	1.56	0.312	0.00312	1	10		EXCELENTE	POBRE
456	1	3	1	1	2	1	1	1	2		1	2														1	66.71	3	65	12	60	2.6	0.52	0.0052	1	10		EXCELENTE	POBRE
457	1	3	1	2	1	1	1	1	2		1	2														1	64.51	3	72	12	60	2.88	0.576	0.00576	1	10		EXCELENTE	POBRE
458	1	3	1	2	1	1	1	1	2			2														1	63	3	64	12	60	2.56	0.512	0.00512	1	10		EXCELENTE	POBRE
459	1	3	1	1	1	1	1	1	2		2	2														1	46.71	4	40	12	60	1.6	0.32	0.0032	1	10		EXCELENTE	POBRE
460	1	3	1	2	2	1	1	1	2		2	2															20.13	4	33	12	60	1.32	0.264	0.00264	1	10		EXCELENTE	POBRE
461	1	3	1	1	2	1	1	1	2		2	2														1	40.82	4	40	12	60	1.6	0.32	0.0032	1	10		EXCELENTE	POBRE
462	1	3	1	2	1	1	1	1	2		1	2														2	49.71	3	40	12	60	1.6	0.32	0.0032	1	10		EXCELENTE	POBRE
463	1	3	1	2	1	1	1	1	2			2														1	48.93	4	40	12	60	1.6	0.32	0.0032	1	10		EXCELENTE	POBRE
464	1	3	1	2	1	1	1	1	2		1	2														1	72.64	2	82	12	60	3.28	0.656	0.00656	1	10		EXCELENTE	POBRE
465	1	3	1	2	1	1	1	1	2		2															1	27.47	4	45	12	60	1.8	0.36	0.0036	1	10		EXCELENTE	POBRE
466	1	3	1	2	1	1	1	1	2		2	2															39.31	4	40	12	60	1.6	0.32	0.0032	1	10		EXCELENTE	POBRE
467	1	3	1	2	1	1	1	1	2		1	2														1	60.82	3	62	12	60	2.48	0.496	0.00496	1	10		EXCELENTE	POBRE
468	1	3	1	2	1	1	1	1	2			2														2	56.36	3	69	12	60	2.76	0.552	0.00552	1	10		EXCELENTE	POBRE
469	1	3	1	2	2	1	1	1	2		1	2														1	31.96	4	40	12	60	1.6	0.32	0.0032	1	10		EXCELENTE	POBRE
470	1	3	1	2	1	1	1	1	2		2	2														1	75.6	2	70	12	60	2.8	0.56	0.0056	1	10		EXCELENTE	POBRE
471	1	3	1	2	1	1	1	1	2		1	2														1	60.09	3	65	12	60	2.6	0.52	0.0052	1	10		EXCELENTE	POBRE
472	1	3	1	2	1			1	2		1	2														1	34.2	4		12	60	0	0	0	1	11		EXCELENTE	POBRE
473	1	3	1	2	1			1	2		1	2														1	78.53	2		12	60	0	0	0	1	11		EXCELENTE	POBRE
474	1	3	1	2	2	2	3	1	2			2															52.64	3	63	12	60	2.52	0.504	0.00504	1	11		EXCELENTE	POBRE
475	1	3	1	2	1			1	2		1	2														1	40.09	4		12	60	0	0	0	1	11		EXCELENTE	POBRE
476	1	3	1	2	1	2	2	1	2			2														1	30.47	4	39	12	60	1.56	0.312	0.00312	1	11		EXCELENTE	POBRE
477	1	3	1	2	1	1	1	1	2		1	2														2	43.78	4	40	12	60	1.6	0.32	0.0032	1	11		EXCELENTE	POBRE
478	1	3	1	2	1	1	1	1	2		2	2														2	21.64	4	40	12	60	1.6	0.32	0.0032	1	11		EXCELENTE	POBRE
479	1	3	1	1	1	1	1	1	2		1	2														1	51.91	3	65	12	60	2.6	0.52	0.0052	1	11		EXCELENTE	POBRE
480	1	3	1	1	1	1	1	1	2			2														1	61.56	3	70	12	60	2.8	0.56	0.0056	1	11		EXCELENTE	POBRE
481	0	3	1	1	1	1	1	1	2		0	0														0			62	12	60	2.48	0.496	0.00496	1	11		EXCELENTE	POBRE
482	1	3	1	1	1	1	1	1	2			2														1	48.96	4	65	12	60	2.6	0.52	0.0052	1	11		EXCELENTE	POBRE
483	1	3	1	2	1	1	1	1	2		2	1														1	37.16	4	40	12	60	1.6	0.32	0.0032	1	11		EXCELENTE	POBRE
484	1	3	1	2	1	1	1	1	2		2	2														1	37.89	4	61	12	60	2.44	0.488	0.00488	1	11		EXCELENTE	POBRE
485	1	3	1	2	1	1	1	1	2																	1	60.04	3	71	12	60	2.84	0.568	0.00568	1	11		EXCELENTE	POBRE
486	1	3	1	1	1	1	1	1	2		2	2														1	54.91	3	70	12	60	2.8	0.56	0.0056	1	11		EXCELENTE	POBRE
487	1	3	1	2	1	1	1	1	2		2	2														1	46.76	4	70	12	60	2.8	0.56	0.0056	1	11		EXCELENTE	POBRE
488	1	3	1	2	1	1	1	1	2		2	2														2	31.98	4		12	60	0	0	0	1	11		EXCELENTE	POBRE
489	1	3	1	2	1	1	1	1	2			2														1	59.29	3	62	12	60	2.48	0.496	0.00496	1	11		EXCELENTE	POBRE
490	1	3	1	1	1	1	1	1	2			1														1	20.87	4	40	12	60	1.6	0.32	0.0032	1	11		EXCELENTE	POBRE
491	1	3	1	2	1	1	1	1	2		1	2														2	38.6	4	40	12	60	1.6	0.32	0.0032	1	11		EXCELENTE	POBRE
492	1	3	1	2	1	1	1	1	2			2														1	45.22	4	40	12	60	1.6	0.32	0.0032	1	11		EXCELENTE	POBRE
493	1	3	1	1	1	1	1	1	2		1	2														1	40.11	4	70	12	60	2.8	0.56	0.0056	1	11		EXCELENTE	POBRE
494	1	3	1	2	1	1	1	1	2			2														2	34.16	4	30	12	60	1.2	0.24	0.0024	1	11		EXCELENTE	POBRE
495	1	3	1	1	1	1	1	1	2		1	2														2	41.6	4	40	12	60	1.6	0.32	0.0032	1	11		EXCELENTE	POBRE
496	1	3	1	2	1	1	1	1	2		1															1	34.89	4	57	12	60	2.28	0.456	0.00456	1	11		EXCELENTE	POBRE
497	1	3	1	1	1	1	1	1	2		1	2														1	38.6	4	40	12	60	1.6	0.32	0.0032	1	11		EXCELENTE	POBRE
498	1	3	1	2	1	1	1	1	2																	1	28.27	4	40	12	60	1.6	0.32	0.0032	1	11		EXCELENTE	POBRE
499	1	3	1	2	1	1	1	1	2		1	2														2	31.96	4	40	12	60	1.6	0.32	0.0032	1	11		EXCELENTE	POBRE
500	1	3	1	2	1	1	1	1	2		2	2														2	29.73	4	40	12	60	1.6	0.32	0.0032	1	11		EXCELENTE	POBRE
501	1	3	1	2	1	1	1	1	2		2	2														2	24.58	4	40	12	60	1.6	0.32	0.0032	1	11		EXCELENTE	POBRE
502	1	3	1	2	1	1	1	1	2		1	2														2	53.42	3	65	12	60	2.6	0.52	0.0052	1	11		EXCELENTE	POBRE
503	1	3	1	2	1	1	1	1	2		2	2														2	47.47	4	58	12	60	2.32	0.464	0.00464	1	11		EXCELENTE	POBRE
504	1	3	1	1	1	1	1	1	2		2	2														1	35.67	4	40	12	60	1.6	0.32	0.0032	1	11		EXCELENTE	POBRE
505	1	3	1	2	1	1	1	1	2		1	2														1	38.58	4	33	12	60	1.32	0.264	0.00264	1	11		EXCELENTE	POBRE
506	1	3	1	1	1	1	1	1	2		1	2														1	57.11	3	59	12	60	2.36	0.472	0.00472	1	11		EXCELENTE	POBRE
507	1	3	1	2	2	1	1	1	2		2	2														2	29.04	4	40	12	60	1.6	0.32	0.0032	1	11		EXCELENTE	POBRE
508	1	3	1	2	1	1	1	1	2		1	2														1	36.42	4	40	12	60	1.6	0.32	0.0032	1	11		EXCELENTE	POBRE
509	1	3	1	2	1	1	1	1	2			2														2	38.62	4	40	12	60	1.6	0.32	0.0032	1	11		EXCELENTE	POBRE
510	1	3	1	2	1	1	1	1	2			2														1	37.09	4	77	12	60	3.08	0.616	0.00616	1	11		EXCELENTE	POBRE
511	1	3	1	2	1	1	1	1	2		1	2														1	59.33	3	76	12	60	3.04	0.608	0.00608	1	11		EXCELENTE	POBRE
512	1	3	1	2	2	1		1	2		2	2														1	74.09	2	80	12	60	3.2	0.64	0.0064	1	11		EXCELENTE	POBRE
513	1	3	1	2	1	1	1	1	2		2															1	37.84	4		12	60	0	0	0	1	11		EXCELENTE	POBRE
514	1	3	1	2	1	1	1	1	2		2	2															48.22	4	70	12	60	2.8	0.56	0.0056	1	11		EXCELENTE	POBRE
515	1	3	1	2	1	1	1	1	2			2														2	34.18	4	40	12	60	1.6	0.32	0.0032	1	11		EXCELENTE	POBRE
516	1	3	1	2	1	1	1	1	2		1	2														1	53.42	3	72	12	60	2.88	0.576	0.00576	1	11		EXCELENTE	POBRE
517	1	3	1	2	1	1	1	1	2			2														1	37.11	4	72	12	60	2.88	0.576	0.00576	1	11		EXCELENTE	POBRE
518	1	3	1	2	1	1	1	1	2		2	2														1	68.22	3	81	12	60	3.24	0.648	0.00648	1	11		EXCELENTE	POBRE
519	1	3	1	1	1	1		1	2		2	2															45.29	4	40	12	60	1.6	0.32	0.0032	1	11		EXCELENTE	POBRE
520	1	3	1	1	1	1	1	1	2		1	2														1	42.31	4		12	60	0	0	0	1	11		EXCELENTE	POBRE
521	1	3	1	2	1	1		1	2		1	2														1	39.36	4	35	12	60	1.4	0.28	0.0028	1	11		EXCELENTE	POBRE
522	1	3	1	2	1	1	1	1	2		2	2														1	46.8	4		12	60	0	0	0	1	11		EXCELENTE	POBRE
523	1	3	1	1	1	2	3	1	2		1	2														1	55.64	3	23	12	60	0.92	0.184	0.00184	1	12		EXCELENTE	POBRE
524	0	3	1	2	1	2	3	1	2		0	0														0			43	12	60	1.72	0.344	0.00344	1	12		EXCELENTE	POBRE
525	1	3	1	2	2	2	3	1	2			2														1	45.24	4	56	12	60	2.24	0.448	0.00448	1	12		EXCELENTE	POBRE
526	1	3	1	2	2	2	3	1	2		1	2														1	60.78	3	40	12	60	1.6	0.32	0.0032	1	12		EXCELENTE	POBRE
527	1	3	1	2	1	2	3	1	2		1	2															20.89	4	43	12	60	1.72	0.344	0.00344	1	12		EXCELENTE	POBRE
528	1	3	1	2	1	2	3	1	2		1	2														1	71.16	2	61	12	60	2.44	0.488	0.00488	1	12		EXCELENTE	POBRE
529	1	3	1	2	1	2	3	1	2		1	2														1	66.73	3	76	12	60	3.04	0.608	0.00608	1	12		EXCELENTE	POBRE
530	1	3	1	2	1	2	2	1	2		2	2														2	31.22	4	59	12	60	2.36	0.472	0.00472	1	12		EXCELENTE	POBRE
531	1	3	1	2	1	2	3	1	2			2														1	36.38	4	65	12	60	2.6	0.52	0.0052	1	12		EXCELENTE	POBRE
532	1	3	1	2	2	2	2	1	2			2														2	42.27	4	40	12	60	1.6	0.32	0.0032	1	12		EXCELENTE	POBRE
533	0	3	1	2	1	2	2	1	2		0	0														0			40	12	60	1.6	0.32	0.0032	1	12		EXCELENTE	POBRE
534	1	3	1	1	1	2	2	1	2		2	2														1	54.16	3	70	12	60	2.8	0.56	0.0056	1	12		EXCELENTE	POBRE
535	1	3	1	2	1	2	3	1	2		2															1	56.36	3	68	12	60	2.72	0.544	0.00544	1	12		EXCELENTE	POBRE
536	1	3	1	2	1	2	2	1	2			2														2	35.67	4	40	12	60	1.6	0.32	0.0032	1	12		EXCELENTE	POBRE
537	1	3	1	2	1			1	2		2	2														1	28.98	4		12	60	0	0	0	1	12		EXCELENTE	POBRE
538	1	3	1	2	1	2	3	1	2			2														2	60.8	3	40	12	60	1.6	0.32	0.0032	1	12		EXCELENTE	POBRE
539	1	3	1	2	1	2	3	1	2		1	2														2	60.09	3	70	12	60	2.8	0.56	0.0056	1	12		EXCELENTE	POBRE
540	1	3	1	2	1	2	3	1	2		1	2														1	42.33	4	40	12	60	1.6	0.32	0.0032	1	12		EXCELENTE	POBRE
541	1	3	1	1	1	2	2	1	2		1	2														1	40.84	4	56	12	60	2.24	0.448	0.00448	1	12		EXCELENTE	POBRE
542	1	3	1	2	1	2	3	1	2			2														1	54.87	3	40	12	60	1.6	0.32	0.0032	1	12		EXCELENTE	POBRE
543	1	3	1	2	1	2	2	1	2		1																37.87	4	66	12	60	2.64	0.528	0.00528	1	12		EXCELENTE	POBRE
544	1	3	1	2	1	1	1	1	2			2														2	20.87	4	34	12	60	1.36	0.272	0.00272	1	12		EXCELENTE	POBRE
545	1	3	1	2	1	2	2	1	2																	1	35.67	4	40	12	60	1.6	0.32	0.0032	1	12		EXCELENTE	POBRE
546	1	3	1	1	1	1	1	1	2		1	2														2	61.56	3	76	12	60	3.04	0.608	0.00608	1	12		EXCELENTE	POBRE
547	1	3	1	1	1	1	1	1	2			2														1	59.29	3	70	12	60	2.8	0.56	0.0056	1	12		EXCELENTE	POBRE
548	1	3	1	2	1	1	1	1	2			2															66.73	3	70	12	60	2.8	0.56	0.0056	1	12		EXCELENTE	POBRE
549	1	3	1	2	1	1	1	1	2																	2	33.42	4	66	12	60	2.64	0.528	0.00528	1	12		EXCELENTE	POBRE
550	1	3	1	2	1	1	1	1	2		2	2														1	55.62	3	64	12	60	2.56	0.512	0.00512	1	12		EXCELENTE	POBRE
551	1	3	1	1	1	1	1	1	2		2	2														2	45.27	4	40	12	60	1.6	0.32	0.0032	1	12		EXCELENTE	POBRE
552	1	3	1	2	1	1	1	1	2			2														1	48.96	4	59	12	60	2.36	0.472	0.00472	1	12		EXCELENTE	POBRE
553	1	3	1	1	1	1	1	1	2		1	2															52.67	3	70	12	60	2.8	0.56	0.0056	1	12		EXCELENTE	POBRE
554	1	3	1	1	1	1	1	1	2		2															1	46.76	4	40	12	60	1.6	0.32	0.0032	1	12		EXCELENTE	POBRE
555	1	3	1	2	1	1	1	1	2			2														1	45.27	4	40	12	60	1.6	0.32	0.0032	1	12		EXCELENTE	POBRE
556	1	3	1	1	1	1	1	1	2		1	2														1	34.2	4	40	12	60	1.6	0.32	0.0032	1	12		EXCELENTE	POBRE
557	1	3	1	1	1	1	1	1	2			2														1	54.16	3	71	12	60	2.84	0.568	0.00568	1	12		EXCELENTE	POBRE
558	1	3	1	2	1	1	1	1	2		1															1	58.58	3	37	12	60	1.48	0.296	0.00296	1	12		EXCELENTE	POBRE
559	1	3	1	1	1	1	1	1	2			2															54.89	3	40	12	60	1.6	0.32	0.0032	1	12		EXCELENTE	POBRE
560	1	3	1	2	1	1	1	1	2		2	2														2	28.98	4	32	12	60	1.28	0.256	0.00256	1	12		EXCELENTE	POBRE
561	1	3	1	2	1			1	2		2															1	12.04	4		12	60	0	0	0	1	12		EXCELENTE	POBRE
562	1	3	1	2	1	1	1	1	2			2														1	37.84	4	40	12	60	1.6	0.32	0.0032	1	12		EXCELENTE	POBRE
563	1	3	1	2	1	1	1	1	2		1	2														1	55.62	3	66	12	60	2.64	0.528	0.00528	1	12		EXCELENTE	POBRE
564	1	3	1	2	1	1	1	1	2		1	2														1	39.38	4	40	12	60	1.6	0.32	0.0032	1	12		EXCELENTE	POBRE
565	1	3	1	2	1	1	1	1	2		2	2														1	52.67	3		12	60	0	0	0	1	12		EXCELENTE	POBRE
566	1	3	1	2	1	1	1	1	2		1	2														2	51.91	3	62	12	60	2.48	0.496	0.00496	1	12		EXCELENTE	POBRE
567	1	3									1	2														1	14.22	4		12	60	0	0	0	1	12		EXCELENTE	POBRE
568	1	3	1	2	1	1	1	1	2			2														1	51.87	3	40	12	60	1.6	0.32	0.0032	1	12		EXCELENTE	POBRE
569	1	3	1	2	1	1	1	1	2		2	2															57.84	3	40	12	60	1.6	0.32	0.0032	1	12		EXCELENTE	POBRE
570	1	3	1	2	1	1	1	1	2		1	2														2	51.2	3	70	12	60	2.8	0.56	0.0056	1	12		EXCELENTE	POBRE
571	1	3	1	2	1	1	1	1	2		2	2														1	37.87	4	59	12	60	2.36	0.472	0.00472	1	12		EXCELENTE	POBRE
572	1	3	1	2	1	2		1	2		2	2														1	38.62	4	34	12	60	1.36	0.272	0.00272	1	13		EXCELENTE	POBRE
573	1	3	1	2	1	2	3	1	2			2														2	52.67	3	58	12	60	2.32	0.464	0.00464	1	13		EXCELENTE	POBRE
574	0	3	1	2	1	2	3	1	2		0	0														0			36	12	60	1.44	0.288	0.00288	1	13		EXCELENTE	POBRE
575	1	3	1	1	1	2	3	1	2		1	2														1	49.71	3	46	12	60	1.84	0.368	0.00368	1	13		EXCELENTE	POBRE
576	1	3	1	2	1	2	3	1	2		1	2														1	50.44	3	58	12	60	2.32	0.464	0.00464	1	13		EXCELENTE	POBRE
577	1	3	1	1	1	2	3	1	2		1	2														2	34.18	4	40	12	60	1.6	0.32	0.0032	1	13		EXCELENTE	POBRE
578	1	3	1	2	1	2	2	1	2		2	2															35.67	4	44	12	60	1.76	0.352	0.00352	1	13		EXCELENTE	POBRE
579	1	3	1	2	2	2	3	1	2																	1	71.13	2	62	12	60	2.48	0.496	0.00496	1	13		EXCELENTE	POBRE
580	1	3	1	2	1	2		1	2		1	2														1	56.36	3	62	12	60	2.48	0.496	0.00496	1	13		EXCELENTE	POBRE
581	1	3	1	1	1	2		1	2			2														2	43.04	4	44	12	60	1.76	0.352	0.00352	1	13		EXCELENTE	POBRE
582	1	3	1	1	1	2	2	1	2		2	2														2	43.04	4	33	12	60	1.32	0.264	0.00264	1	13		EXCELENTE	POBRE
583	1	3	1	2	1	2	3	1	2		1	2															69.67	2	66	12	60	2.64	0.528	0.00528	1	13		EXCELENTE	POBRE
584	1	3	1	2	1	2	2	1	2		1	2														1	79.27	2	40	12	60	1.6	0.32	0.0032	1	13		EXCELENTE	POBRE
585	1	3	1	1	1	2	2	1	2			2														1	54.84	3	40	12	60	1.6	0.32	0.0032	1	13		EXCELENTE	POBRE
586	1	3	1	1	2	2	3	1	2		1	2															54.89	3	40	12	60	1.6	0.32	0.0032	1	13		EXCELENTE	POBRE
587	1	3	1	2	1	2		1	2			2														1	31.93	4		12	60	0	0	0	1	13		EXCELENTE	POBRE
588	1	3	1	1	2	1	1	1	2			2														1	45.27	4		12	60	0	0	0	1	13		EXCELENTE	POBRE
589	1	3	1	1	2	2	2	1	2		2	2														2	40.84	4	19	12	60	0.76	0.152	0.00152	1	13		EXCELENTE	POBRE
590	1	3	1	1	1	2	2	1	2		1															1	60.8	3	32	12	60	1.28	0.256	0.00256	1	13		EXCELENTE	POBRE
591	1	3	1	2	1	2	2	1	2		1	2														1	69.67	2	66	12	60	2.64	0.528	0.00528	1	13		EXCELENTE	POBRE
592	1	3	1	2	1	2	2	1	2			2														1	61.53	3	40	12	60	1.6	0.32	0.0032	1	13		EXCELENTE	POBRE
593	1	3	1	2	2	2	3	1	2		1	2														1	68.91	3	40	12	60	1.6	0.32	0.0032	1	13		EXCELENTE	POBRE
594	1	3	1	2	1	2	2	1	2		1	2														1	31.22	4	70	12	60	2.8	0.56	0.0056	1	13		EXCELENTE	POBRE
595	1	3	1	1	2	2	3	1	2			2														1	9.82	1	45	12	60	1.8	0.36	0.0036	1	13		EXCELENTE	POBRE
596	1	3	1	1	1	2		1	2		2	2														1	42.31	4	22	12	60	0.88	0.176	0.00176	1	13		EXCELENTE	POBRE
597	1	3	1	2	1	2	2	1	2		2	2														1	62.27	3	44	12	60	1.76	0.352	0.00352	1	13		EXCELENTE	POBRE
598	1	3	1	1	1	2	2	1	2		1	2														1	75.6	2	40	12	60	1.6	0.32	0.0032	1	13		EXCELENTE	POBRE
599	1	3	1	1	1	2	3	1	2			2														1	44.53	4	77	12	60	3.08	0.616	0.00616	1	13		EXCELENTE	POBRE
600	1	3	1	1	1	2		1	2			2														1	50.42	3	42	12	60	1.68	0.336	0.00336	1	13		EXCELENTE	POBRE
601	1	3	1	2	1	2	3	1	2			2															54.89	3	56	12	60	2.24	0.448	0.00448	1	13		EXCELENTE	POBRE
602	1	3	1	2	1	2	3	1	2		2	2														1	56.38	3	70	12	60	2.8	0.56	0.0056	1	13		EXCELENTE	POBRE
603	1	3	1	2	1	2	2	1	2		1	2														1	75.58	2	70	12	60	2.8	0.56	0.0056	1	13		EXCELENTE	POBRE
604	1	3	1	2	1	2	2	1	2		1	2														1	42.31	4	66	12	60	2.64	0.528	0.00528	1	13		EXCELENTE	POBRE
605	1	3	1	2	1	2	3	1	2			2														2	34.18	4	35	12	60	1.4	0.28	0.0028	1	13		EXCELENTE	POBRE
606	1	3	1	2	1	2	2	1	2		2	2														1	54.89	3	40	12	60	1.6	0.32	0.0032	1	13		EXCELENTE	POBRE
607	1	3	1	2	1	2	3	1	2		2	2														1	50.44	3	40	12	60	1.6	0.32	0.0032	1	14		EXCELENTE	POBRE
608	1	3	1	1	1	2		1	2		1	2														1	55.62	3		12	60	0	0	0	1	14		EXCELENTE	POBRE
609	1	3	1	2	1	2	3	1	2			2															59.31	3	40	12	60	1.6	0.32	0.0032	1	14		EXCELENTE	POBRE
610	1	3	1	2	1	2	3	1	2		1	2														1	51.91	3	57	12	60	2.28	0.456	0.00456	1	14		EXCELENTE	POBRE
611	1	3	1	2	1	2	3	1	2			2														1	48.18	4	47	12	60	1.88	0.376	0.00376	1	14		EXCELENTE	POBRE
612	1	3	1	2	1	2	3	1	1		2	2														1	41.56	4	30	12	60	1.2	0.24	0.0024	1	14		EXCELENTE	POBRE
613	1	3	1	2	1	2		1	2			2														2	32.69	4	41	12	60	1.64	0.328	0.00328	1	14		EXCELENTE	POBRE
614	1	3	1	1	1	2	3	1	2			2															41.56	4	23	12	60	0.92	0.184	0.00184	1	14		EXCELENTE	POBRE
615	1	3	1	2	1	2	3	1	2		2	2														2	53.4	3	63	12	60	2.52	0.504	0.00504	1	14		EXCELENTE	POBRE
616	1	3	1	1	2	2	3	1	2		2	2														1	54.87	3	45	12	60	1.8	0.36	0.0036	1	14		EXCELENTE	POBRE
617	1	3	1	2	1	2	3	1	2		2	2														2	47.51	4	56	12	60	2.24	0.448	0.00448	1	14		EXCELENTE	POBRE
618	1	3	1	2	1	2	3	1	2		1	2														1	55.62	3	59	12	60	2.36	0.472	0.00472	1	14		EXCELENTE	POBRE
619	1	3	1	2	1	2	3	1	2		1	2														1	68.93	3	62	12	60	2.48	0.496	0.00496	1	14		EXCELENTE	POBRE
620	1	3	1	1	2	2	3	1	2		1	2														2	38.67	4	32	12	60	1.28	0.256	0.00256	1	14		EXCELENTE	POBRE
621	1	3	1	1	1	2	3	1	2			2														2	55.64	3	40	12	60	1.6	0.32	0.0032	1	14		EXCELENTE	POBRE
622	1	3	1	1	1	2	2	1	2			2														1	63.02	3	59	12	60	2.36	0.472	0.00472	1	14		EXCELENTE	POBRE
623	1	3	1	1	1	2	2	1	2		1	2														1	60.78	3	41	12	60	1.64	0.328	0.00328	1	14		EXCELENTE	POBRE
624	1	3	1	1	1	2	2	1	2		1	2														1	43.09	4	40	12	60	1.6	0.32	0.0032	1	14		EXCELENTE	POBRE
625	1	3	1	1	1	2	3	1	2			2														1	67.47	3	67	12	60	2.68	0.536	0.00536	1	14		EXCELENTE	POBRE
626	1	3	1	1	1	2	3	1	2		1	2														2	80.04	2	68	12	60	2.72	0.544	0.00544	1	14		EXCELENTE	POBRE
627	1	3	1	1	1	2	3	1	2		1	2														2	57.87	3	58	12	60	2.32	0.464	0.00464	1	14		EXCELENTE	POBRE
628	1	3	1	2	1	2	2	1	2		2	2															58.58	3	40	12	60	1.6	0.32	0.0032	1	14		EXCELENTE	POBRE
629	1	3	1	2	1	2	2	1	2		2	2															72.62	2	64	12	60	2.56	0.512	0.00512	1	14		EXCELENTE	POBRE
630	1	3	1	2	1	2	2	1	2		1	2														2	74.87	2	74	12	60	2.96	0.592	0.00592	1	14		EXCELENTE	POBRE
631	1	3	1	2	1	2		1	2		2	2														1	60.07	3	60	12	60	2.4	0.48	0.0048	1	14		EXCELENTE	POBRE
632	1	3	1	2	1	2	3	1	2		2	2														2	40.11	4	40	12	60	1.6	0.32	0.0032	1	14		EXCELENTE	POBRE
633	1	3	1	2	1	2	2	1	2		1															1	50.47	3	62	12	60	2.48	0.496	0.00496	1	14		EXCELENTE	POBRE
634	1	3	1	2	1	2	3	1	2		2	2														1	61.56	3	40	12	60	1.6	0.32	0.0032	1	14		EXCELENTE	POBRE
635	1	3	1	1	1	2	2	1	2			2														1	65.2	3	40	12	60	1.6	0.32	0.0032	1	14		EXCELENTE	POBRE
636	1	3	1	2	1	2	3	1	2			2														1	64.49	3	64	12	60	2.56	0.512	0.00512	1	14		EXCELENTE	POBRE
637	1	3	1	2	1	2	3	1	2		2	2															55.62	3	60	12	60	2.4	0.48	0.0048	1	14		EXCELENTE	POBRE
638	1	3	1	1	1			1	2		2	2														1	41.58	4		12	60	0	0	0	1	14		EXCELENTE	POBRE
639	1	3	1	2	1	2	2	1	2		2	2														1	44.53	4	40	12	60	1.6	0.32	0.0032	1	14		EXCELENTE	POBRE
640	1	3	1	2	1	2	3	1	2		2															1	57.82	3	40	12	60	1.6	0.32	0.0032	1	14		EXCELENTE	POBRE
641	1	3	1	1	1	2	3	1	2		1	2														1	59.29	3	61	12	60	2.44	0.488	0.00488	1	14		EXCELENTE	POBRE
642	1	3	1	2	1	2	3	1	2		2	2														1	73.38	2	40	12	60	1.6	0.32	0.0032	1	14		EXCELENTE	POBRE
643	1	3	1	2	1	2	3	1	2			2														1	64.49	3	63	12	60	2.52	0.504	0.00504	1	14		EXCELENTE	POBRE
644	1	3	1	2	1	2	3	1	2		1	2														1	60.8	3	61	12	60	2.44	0.488	0.00488	1	14		EXCELENTE	POBRE
645	1	3	1	1	1	2	3	1	2		1	2														2	47.51	4	43	12	60	1.72	0.344	0.00344	1	14		EXCELENTE	POBRE
646	1	3	1	2	1	2		1	2			2														1	51.89	3	55	12	60	2.2	0.44	0.0044	1	14		EXCELENTE	POBRE
647	1	3	1	2	2	2	2	1	2		1	2														2	60.07	3	43	12	60	1.72	0.344	0.00344	1	14		EXCELENTE	POBRE
648	1	3	1	2	1	2	3	1	2		1	2														1	68.93	3	64	12	60	2.56	0.512	0.00512	1	14		EXCELENTE	POBRE
649	1	3	1	1	1	2	2	1	2		2	2														1	35.69	4	40	12	60	1.6	0.32	0.0032	1	14		EXCELENTE	POBRE
650	1	3	1	2	1	2	2	1	2																	2	57.84	3	62	12	60	2.48	0.496	0.00496	1	14		EXCELENTE	POBRE
651	1	3	1	2	1	2	2	1	2																	1	57.8	3	40	12	60	1.6	0.32	0.0032	1	14		EXCELENTE	POBRE
652	1	3	1	2	1	2	2	1	2		1															1	55.6	3	40	12	60	1.6	0.32	0.0032	1	14		EXCELENTE	POBRE
653	1	3	1	2	1	2	2	1	2		1	2														1	45.24	4	67	12	60	2.68	0.536	0.00536	1	14		EXCELENTE	POBRE
654	1	3	1	2	1	2	3	1	2			2														1	73.36	2	70	12	60	2.8	0.56	0.0056	1	14		EXCELENTE	POBRE
655	1	3	1	2	1	2	3	1	2		2	2														1	57.87	3	74	12	60	2.96	0.592	0.00592	1	14		EXCELENTE	POBRE
656	1	3	1	2	1	2	3	1	2		1	2														1	75.6	2	63	12	60	2.52	0.504	0.00504	1	14		EXCELENTE	POBRE
657	1	2	2	1	1	2	2	1	1					1							1						46.04	4	44	6	60	1.76	0.176	0.00176	1	15				EXCELENTE	EXCELENTE							EXCELENTE
658	1	2	2	2	1	1	1	1	1				1														36.74	4	9	6	60	0.36	0.036	0.00036	1	15				EXCELENTE	EXCELENTE							EXCELENTE
659	1	2	2	2	1	1	1	1	1				1	1							1	1					57.44	3	60	6	60	2.4	0.24	0.0024	1	15				EXCELENTE	EXCELENTE							EXCELENTE
660	1	2	2	2	1	1	1	1	1				1	1							1	1					65.4	3	37	6	60	1.48	0.148	0.00148	1	15				EXCELENTE	EXCELENTE							EXCELENTE
661	1	2	2	1	1	1	1	1	1					2								2					24.12	4	11	6	60	0.44	0.044	0.00044	1	15				EXCELENTE	EXCELENTE							EXCELENTE
662	1	2	2	1	2	1	1	1	1					1							2	1					26.78	4	31	6	60	1.24	0.124	0.00124	1	15				EXCELENTE	EXCELENTE							EXCELENTE
663	1	2	2	2	2	1	1	1	1				1	1							2	1					62.74	3	70	6	60	2.8	0.28	0.0028	1	15				EXCELENTE	EXCELENTE							EXCELENTE
664	1	2	2	2	2	1	1	1	1				2	1								1					20.14	4	7	6	60	0.28	0.028	0.00028	1	15				EXCELENTE	EXCELENTE							EXCELENTE
665	0	2	2	1	2	1	1	1	1				0	0							0	0					0	4		6	60	0	0	0	1	15				EXCELENTE	EXCELENTE							EXCELENTE
666	1	2	2	2	2	1	1	1	1				1	1								1					68.06	3	73	6	60	2.92	0.292	0.00292	1	15				EXCELENTE	EXCELENTE							EXCELENTE
667	1	2	2	2	2	1	1	1	1				2	1							2	1					50.1	3	61	6	60	2.44	0.244	0.00244	1	15				EXCELENTE	EXCELENTE							EXCELENTE
668	1	2	2	2	2	1	1	1	1				1	1							2	1					55.42	3	63	6	60	2.52	0.252	0.00252	1	15				EXCELENTE	EXCELENTE							EXCELENTE
669	1	2	2	1	1	1	1	1	1				1	1							2	1					30.76	4	32	6	60	1.28	0.128	0.00128	1	15				EXCELENTE	EXCELENTE							EXCELENTE
670	1	2	2	2	2	1	1	1	1				1	2								1					40.74	4	24	6	60	0.96	0.096	0.00096	1	15				EXCELENTE	EXCELENTE							EXCELENTE
671	1	2	2	2	2	1	1	1	1				1	1							1	1					82.04	2	90	6	60	3.6	0.36	0.0036	1	15				EXCELENTE	EXCELENTE							EXCELENTE
672	1	2	2	1	2	1	1	1	1				1	1								1					68.72	3	65	6	60	2.6	0.26	0.0026	1	15				EXCELENTE	EXCELENTE							EXCELENTE
673	1	2	2	2	2	1	1	1	1				1	1								2					25.48	4	5	6	60	0.2	0.02	0.0002	1	15				EXCELENTE	EXCELENTE							EXCELENTE
674	1	2	2	1	2	1	1	1	1				1	1								1					56.74	3	66	6	60	2.64	0.264	0.00264	1	15				EXCELENTE	EXCELENTE							EXCELENTE
675	1	2	2	2	2	1	1	1	1				1	2							2	1					58.72	3	61	6	60	2.44	0.244	0.00244	1	15				EXCELENTE	EXCELENTE							EXCELENTE
676	1	2	2	2	2	1	1	1	1				1	1							1	1					76.68	2	82	6	60	3.28	0.328	0.00328	1	15				EXCELENTE	EXCELENTE							EXCELENTE
677	1	2	2	1	2	1	1	1	1					1								1					34.72	4	14	6	60	0.56	0.056	0.00056	1	15				EXCELENTE	EXCELENTE							EXCELENTE
678	1	2	2	1	2	1	1	1	1				1	1							1	1					52.72	3	60	6	60	2.4	0.24	0.0024	1	15				EXCELENTE	EXCELENTE							EXCELENTE
679	1	2	2	1	2	1	1	1	1				1	1							1	1					40.74	4	37	6	60	1.48	0.148	0.00148	1	15				EXCELENTE	EXCELENTE							EXCELENTE
680	1	2	2	1	1	1	1	1	1				2	2							1						36.1	4	1	6	60	0.04	0.004	4e-05	1	15				EXCELENTE	EXCELENTE							EXCELENTE
681	1	2	2	2	1	1	1	1	1				1	1							1	1					77.36	2	78	6	60	3.12	0.312	0.00312	1	15				EXCELENTE	EXCELENTE							EXCELENTE
682	1	2	2	2	1	1	1	1	1				2	1							2	2					32.14	4	41	6	60	1.64	0.164	0.00164	1	15				EXCELENTE	EXCELENTE							EXCELENTE
683	1	2	2	2	2	1	1	1	1				1	1							1	1					74.04	2	70	6	60	2.8	0.28	0.0028	1	15				EXCELENTE	EXCELENTE							EXCELENTE
684	1	2	2	1	2	1	1	1	1				1	1							1	1					58.04	3	44	6	60	1.76	0.176	0.00176	1	15				EXCELENTE	EXCELENTE							EXCELENTE
685	1	2	2	1	2	1	1	1	1				1	2							1	1					60.74	3	62	6	60	2.48	0.248	0.00248	1	15				EXCELENTE	EXCELENTE							EXCELENTE
686	1	2	2	2	2	1	1	1	1				1	1							1	2					43.44	4	27	6	60	1.08	0.108	0.00108	1	15				EXCELENTE	EXCELENTE							EXCELENTE
687	1	2	2	2	2	1	1	1	1				1	1							2	1					64.74	3	63	6	60	2.52	0.252	0.00252	1	15				EXCELENTE	EXCELENTE							EXCELENTE
688	1	2	2	2	1	1	1	1	1				1	1													56.06	3	64	6	60	2.56	0.256	0.00256	1	15				EXCELENTE	EXCELENTE							EXCELENTE
689	1	2	2	1	2	1	1	1	1				2	1							1	2					37.44	4	27	6	60	1.08	0.108	0.00108	1	15				EXCELENTE	EXCELENTE							EXCELENTE
690	1	2	2	1	1	1	1	1	1				2	1							2						32.78	4	5	6	60	0.2	0.02	0.0002	1	15				EXCELENTE	EXCELENTE							EXCELENTE
691	1	2	2	1	2	1	1	1	1				2								2	1					8.86	2	10	6	60	0.4	0.04	0.0004	1	15				EXCELENTE	EXCELENTE							EXCELENTE
692	1	2	2	1	2	1	1	1	1				1								1						44.04	4	43	6	60	1.72	0.172	0.00172	1	15				EXCELENTE	EXCELENTE							EXCELENTE
693	1	2	2	2	2	1	1	1	1				1	1							2	1					52.1	3	70	6	60	2.8	0.28	0.0028	1	15				EXCELENTE	EXCELENTE							EXCELENTE
694	1	2	2	2	2	1	1	1	1				1	1							1	2					33.4	4	1	6	60	0.04	0.004	4e-05	1	15				EXCELENTE	EXCELENTE							EXCELENTE
695	1	2	2	2	2	1	1	1	1					2							1	2					6.12	3	5	6	60	0.2	0.02	0.0002	1	15				EXCELENTE	EXCELENTE							EXCELENTE
696	1	2	2	2	1	1	1	1	1				1	1							1	1					50.06	3	39	6	60	1.56	0.156	0.00156	1	15				EXCELENTE	EXCELENTE							EXCELENTE
697	1	2	2	2	2	1	1	1	1				2	1													42.74	4	61	6	60	2.44	0.244	0.00244	1	15				EXCELENTE	EXCELENTE							EXCELENTE
698	1	2	2	1	2	1	1	1	1				1	2							2	2					14.88	4	13	6	60	0.52	0.052	0.00052	1	15				EXCELENTE	EXCELENTE							EXCELENTE
699	1	2	2	1	2	1	1	1	1				1	1							1						29.42	4	4	6	60	0.16	0.016	0.00016	1	15				EXCELENTE	EXCELENTE							EXCELENTE
700	0	2	2	1	2	1	1	1	1				0	0							0	0							1	6	60	0.04	0.004	4e-05	1	15				EXCELENTE	EXCELENTE							EXCELENTE
701	1	2	2	2	1	1	1	1	1				1	1							1	1					80.02	2	34	6	60	1.36	0.136	0.00136	1	16				EXCELENTE	EXCELENTE							EXCELENTE
702	1	2	2	1	2	1	1	1	1				2	2							1	2					7.48	2	6	6	60	0.24	0.024	0.00024	1	16				EXCELENTE	EXCELENTE							EXCELENTE
703	1	2	2	2	1	1	1	1	1				1	1							2	1					51.44	3	36	6	60	1.44	0.144	0.00144	1	16				EXCELENTE	EXCELENTE							EXCELENTE
704	1	2	2	2	1	1	1	1	1				1	1							1						14.8	4	26	6	60	1.04	0.104	0.00104	1	16				EXCELENTE	EXCELENTE							EXCELENTE
705	1	2	2	1	1	1	1	1	1				1	1							1	1					92.02	1	100	6	60	4	0.4	0.004	1	16				EXCELENTE	EXCELENTE							EXCELENTE
706	1	2	2	1	1	1	1	1	1				2	2							1	1					50.76	3	32	6	60	1.28	0.128	0.00128	1	16				EXCELENTE	EXCELENTE							EXCELENTE
707	1	2	2	1	1	1	1	1	1				1	2								1					0	4	2	6	60	0.08	0.008	8e-05	1	16				EXCELENTE	EXCELENTE							EXCELENTE
708	1	2	2	1	1	1	1	1	1				1	2							1	2					35.44	4	27	6	60	1.08	0.108	0.00108	1	16				EXCELENTE	EXCELENTE							EXCELENTE
709	1	2	2	2	1	1	1	1	1					1							2	2					38.12	4	14	6	60	0.56	0.056	0.00056	1	16				EXCELENTE	EXCELENTE							EXCELENTE
710	1	2	2	1	1	1	1	1	1				1	1							2	1					35.46	4	24	6	60	0.96	0.096	0.00096	1	16				EXCELENTE	EXCELENTE							EXCELENTE
711	1	2	2	1	1	1	1	1	1				2	1							2						19.42	4	7	6	60	0.28	0.028	0.00028	1	16				EXCELENTE	EXCELENTE							EXCELENTE
712	0	2	2	2	2	1	1	1	1				0	0							0	0					0	4		6	60	0	0	0	1	16				EXCELENTE	EXCELENTE							EXCELENTE
713	1	2	2	2	1	1	1	1	1				1	1							1	1					54.72	3	42	6	60	1.68	0.168	0.00168	1	16				EXCELENTE	EXCELENTE							EXCELENTE
714	1	2	2	2	1	1	1	1	1				2	1							2	2					11.48	4	28	6	60	1.12	0.112	0.00112	1	16				EXCELENTE	EXCELENTE							EXCELENTE
715	1	2	2	1	1	1	1	1	1				1	1							1	1					52.7	3	41	6	60	1.64	0.164	0.00164	1	16				EXCELENTE	EXCELENTE							EXCELENTE
716	1	2	2	1	1	1	1	1	1				2	2							2	1					40.12	4	58	6	60	2.32	0.232	0.00232	1	16				EXCELENTE	EXCELENTE							EXCELENTE
717	1	2	2	1	1	1	1	1	1				1								2	2					0	4	0	6	60	0	0	0	1	16				EXCELENTE	EXCELENTE							EXCELENTE
718	1	2	2	2	1	1	1	1	1				1	1								2					26.78	4	29	6	60	1.16	0.116	0.00116	1	16				EXCELENTE	EXCELENTE							EXCELENTE
719	0	2	2	1	1	1	1	1	1				0	0							0	0							12	6	60	0.48	0.048	0.00048	1	16				EXCELENTE	EXCELENTE							EXCELENTE
720	1	2	2	1	1	1	1	1	1				1	2							2	1					42.12	4	31	6	60	1.24	0.124	0.00124	1	16				EXCELENTE	EXCELENTE							EXCELENTE
721	0	2	2	1	2	1	1	1	1				0	0							0	0								6	60	0	0	0	1	16				EXCELENTE	EXCELENTE							EXCELENTE
722	1	2	2	2	1	1	1	1	1				1	1								2					48.1	4	62	6	60	2.48	0.248	0.00248	1	16				EXCELENTE	EXCELENTE							EXCELENTE
723	1	2	2	2	2	1	1	1	1				2	1								1					46.08	4	36	6	60	1.44	0.144	0.00144	1	16				EXCELENTE	EXCELENTE							EXCELENTE
724	1	2	2	1	1	1	1	1	1				1	1							2	2					42.76	4	27	6	60	1.08	0.108	0.00108	1	16				EXCELENTE	EXCELENTE							EXCELENTE
725	1	2	2	1	1	1	1	1	1				1	1							1	1					65.38	3	63	6	60	2.52	0.252	0.00252	1	16				EXCELENTE	EXCELENTE							EXCELENTE
726	1	2	2	1	2	1	1	1	1				1									1					54.06	3	39	6	60	1.56	0.156	0.00156	1	16				EXCELENTE	EXCELENTE							EXCELENTE
727	1	2	2	2	1	1	1	1	1				1	1							1	1					78.02	2	64	6	60	2.56	0.256	0.00256	1	16				EXCELENTE	EXCELENTE							EXCELENTE
728	1	2	2	2	1	1	1	1	1				1	1								2					48.06	4	53	6	60	2.12	0.212	0.00212	1	16				EXCELENTE	EXCELENTE							EXCELENTE
729	1	2	2	2	2	1	1	1	1				1	1							2	1					58.76	3	6	6	60	0.24	0.024	0.00024	1	16				EXCELENTE	EXCELENTE							EXCELENTE
730	1	2	2	2	1	1	1	1	1				1	1							2	1					69.4	3	65	6	60	2.6	0.26	0.0026	1	16				EXCELENTE	EXCELENTE							EXCELENTE
731	1	2	2	2	2	1	1	1	1				1	1													51.4	3	62	6	60	2.48	0.248	0.00248	1	16				EXCELENTE	EXCELENTE							EXCELENTE
732	1	2	2	2	2	1	1	1	1				1	1							2						46.74	4	37	6	60	1.48	0.148	0.00148	1	16				EXCELENTE	EXCELENTE							EXCELENTE
733	1	2	2	1	1	1	1	1	1				1	1							2	1					42.8	4	26	6	60	1.04	0.104	0.00104	1	16				EXCELENTE	EXCELENTE							EXCELENTE
734	1	2	2	2	2	1	1	1	1				1	1								1					65.38	3	70	6	60	2.8	0.28	0.0028	1	16				EXCELENTE	EXCELENTE							EXCELENTE
735	1	2	2	2	1	1	1	1	1				2	2							2						14.82	4	27	6	60	1.08	0.108	0.00108	1	16				EXCELENTE	EXCELENTE							EXCELENTE
736	1	2	2	1	1	1	1	1	1				1	1							2	1					60.06	3	60	6	60	2.4	0.24	0.0024	1	16				EXCELENTE	EXCELENTE							EXCELENTE
737	0	2	2	2	2	1	1	1	1				0	0							0	0								6	60	0	0	0	1	16				EXCELENTE	EXCELENTE							EXCELENTE
738	1	2	2	2	2	1	1	1	1				1	1								1					60.04	3	61	6	60	2.44	0.244	0.00244	1	16				EXCELENTE	EXCELENTE							EXCELENTE
739	1	2	2	2	1	1	1	1	1				1	1								2					46.78	4	36	6	60	1.44	0.144	0.00144	1	16				EXCELENTE	EXCELENTE							EXCELENTE
740	0	2	2	2	2	1	1	1	1				0	0							0	0							5	6	60	0.2	0.02	0.0002	1	16				EXCELENTE	EXCELENTE							EXCELENTE
741	1	2	2	2	2	1	1	1	1				1	1							1	1					87.36	2	90	6	60	3.6	0.36	0.0036	1	16				EXCELENTE	EXCELENTE							EXCELENTE
742	1	2	2	2	2	1	1	1	1				1	1							2	2					62.74	3	71	6	60	2.84	0.284	0.00284	1	16				EXCELENTE	EXCELENTE							EXCELENTE
743	1	2	2	1	2	1	1	1	1				1	2							2	1					12.82	4	40	6	60	1.6	0.16	0.0016	1	16				EXCELENTE	EXCELENTE							EXCELENTE
744	0	2	2	2	2	1	1	1	1				0	0							0	0							0	6	60	0	0	0	1	16				EXCELENTE	EXCELENTE							EXCELENTE
745	0	2	2	1	1	2	2	1	1				0	0							0	0								6	60	0	0	0	1	17				EXCELENTE	EXCELENTE							EXCELENTE
746	0	2	2	1	2	2	3	1	1				0	0							0	0							13	6	60	0.52	0.052	0.00052	1	17				EXCELENTE	EXCELENTE							EXCELENTE
747	0	2	2	2	1	2	3	1	1				0	0							0	0							7	6	60	0.28	0.028	0.00028	1	17				EXCELENTE	EXCELENTE							EXCELENTE
748	1	2	2	2	1	2	3	1	1				1	1							1	2					25.48	4	15	6	60	0.6	0.06	0.0006	1	17				EXCELENTE	EXCELENTE							EXCELENTE
749	1	2	2	2	2	2	3	1	1				2	1							2						34.76	4	24	6	60	0.96	0.096	0.00096	1	17				EXCELENTE	EXCELENTE							EXCELENTE
750	1	2	2	2	1	1	1	1	1				1	1							1	1					76.06	2	74	6	60	2.96	0.296	0.00296	1	17				EXCELENTE	EXCELENTE							EXCELENTE
751	1	2	2	2	2	2	3	1	1				2	1							1	1					45.42	4	38	6	60	1.52	0.152	0.00152	1	17				EXCELENTE	EXCELENTE							EXCELENTE
752	1	2	2	1	1	2	3	1	1				1	1							1	2					62.06	3	37	6	60	1.48	0.148	0.00148	1	17				EXCELENTE	EXCELENTE							EXCELENTE
753	1	2	2	2	1	2	3	1	1				1	1							1	1					66.06	3	34	6	60	1.36	0.136	0.00136	1	17				EXCELENTE	EXCELENTE							EXCELENTE
754	1	2	2	2	1	2	3	1	1				1	1							2						43.42	4	44	6	60	1.76	0.176	0.00176	1	17				EXCELENTE	EXCELENTE							EXCELENTE
755	0	2	2	1	1	2	3	1	1				0	0							0	0							6	6	60	0.24	0.024	0.00024	1	17				EXCELENTE	EXCELENTE							EXCELENTE
756	1	2	2	2	1	1	1	1	1				1	1							1						38.8	4	46	6	60	1.84	0.184	0.00184	1	17				EXCELENTE	EXCELENTE							EXCELENTE
757	1	2	2	1	1	2	3	1	1				1	1							1	1					42.7	4	39	6	60	1.56	0.156	0.00156	1	17				EXCELENTE	EXCELENTE							EXCELENTE
758	1	2	2	1	1	2	3	1	1				1	2							1	2					18.82	4	0	6	60	0	0	0	1	17				EXCELENTE	EXCELENTE							EXCELENTE
759	1	2	2	1	1	2	1	1	1				1	1							1	2					30.12	4	15	6	60	0.6	0.06	0.0006	1	17				EXCELENTE	EXCELENTE							EXCELENTE
760	1	2	2	1	2	2	3	1	1				1	1							1	1					70.04	2	66	6	60	2.64	0.264	0.00264	1	17				EXCELENTE	EXCELENTE							EXCELENTE
761	1	2	2	1	1	2	1	1	1					1							2						13.48	4	10	6	60	0.4	0.04	0.0004	1	17				EXCELENTE	EXCELENTE							EXCELENTE
762	1	2	2	2	1	1	1	1	1				1	2													44.08	4	59	6	60	2.36	0.236	0.00236	1	17				EXCELENTE	EXCELENTE							EXCELENTE
763	1	2	2	2	2	2	3	1	1				1	1							1						40.74	4	42	6	60	1.68	0.168	0.00168	1	17				EXCELENTE	EXCELENTE							EXCELENTE
764	1	2	2	2	2	2	2	1	1				1	1							2	2					34.12	4	27	6	60	1.08	0.108	0.00108	1	17				EXCELENTE	EXCELENTE							EXCELENTE
765	1	2	2	2	1	1	1	1	1				1	1							2	2					47.44	4	48	6	60	1.92	0.192	0.00192	1	17				EXCELENTE	EXCELENTE							EXCELENTE
766	0	2	2	1	1	1	1	1	1				0	0							0	0								6	60	0	0	0	1	17				EXCELENTE	EXCELENTE							EXCELENTE
767	1	2	2	1	2	1	1	1	1				1	1							1	1					66.06	3	63	6	60	2.52	0.252	0.00252	1	17				EXCELENTE	EXCELENTE							EXCELENTE
768	1	2	2	2	1	1	1	1	1				1	1							1	1					47.4	4	34	6	60	1.36	0.136	0.00136	1	17				EXCELENTE	EXCELENTE							EXCELENTE
769	1	2	2	1	1	1	1	1	1				1	1							1	1					79.34	2	71	6	60	2.84	0.284	0.00284	1	17				EXCELENTE	EXCELENTE							EXCELENTE
770	1	2	2	2	1	1	1	1	1				1	1							2						20.16	4	22	6	60	0.88	0.088	0.00088	1	17				EXCELENTE	EXCELENTE							EXCELENTE
771	1	2	2	1	1	1	1	1	1				1	1							2	1					32.12	4	35	6	60	1.4	0.14	0.0014	1	17				EXCELENTE	EXCELENTE							EXCELENTE
772	1	2	2	1	1	1	1	1	1					1							2						58.04	3	54	6	60	2.16	0.216	0.00216	1	17				EXCELENTE	EXCELENTE							EXCELENTE
773	1	2	2	2	1	1	1	1	1				1	2							1	1					32.1	4	45	6	60	1.8	0.18	0.0018	1	17				EXCELENTE	EXCELENTE							EXCELENTE
774	0	2	2	2	1	1	1	1	1				0	0							0	0							23	6	60	0.92	0.092	0.00092	1	17				EXCELENTE	EXCELENTE							EXCELENTE
775	1	2	2	2	1	2	3	1	1				1	1							1	1					68.04	3	63	6	60	2.52	0.252	0.00252	1	18				EXCELENTE	EXCELENTE							EXCELENTE
776	1	2	2	2	2	2	3	1	1				2	2							1						24.12	4	24	6	60	0.96	0.096	0.00096	1	18				EXCELENTE	EXCELENTE							EXCELENTE
777	0	2	2	1	1	2	3	1	1				0	0							0	0								6	60	0	0	0	1	18				EXCELENTE	EXCELENTE							EXCELENTE
778	0	2	2	2	1	2	3	1	1				0	0							0	0								6	60	0	0	0	1	18				EXCELENTE	EXCELENTE							EXCELENTE
779	1	2	2	1	2	2	3	1	1					1							2	1					40.08	4	35	6	60	1.4	0.14	0.0014	1	18				EXCELENTE	EXCELENTE							EXCELENTE
780	0	2	2	2	1	2	3	1	1				0	0							0	0								6	60	0	0	0	1	18				EXCELENTE	EXCELENTE							EXCELENTE
781	1	2	2	2	1	2	3	1	1				1	1							1	1					38.74	4	40	6	60	1.6	0.16	0.0016	1	18				EXCELENTE	EXCELENTE							EXCELENTE
782	0	2	2	2	1	2	3	1	1				0	0							0	0								6	60	0	0	0	1	18				EXCELENTE	EXCELENTE							EXCELENTE
783	1	2	2	2	2	2	3	1	1				2	1							1						38.76	4	40	6	60	1.6	0.16	0.0016	1	18				EXCELENTE	EXCELENTE							EXCELENTE
784	1	2	2	1	1	2	3	1	1				2	2							1						42.76	4	0	6	60	0	0	0	1	18				EXCELENTE	EXCELENTE							EXCELENTE
785	1	2	2	1	2	2	3	1	1				1	1								2					42.72	4	24	6	60	0.96	0.096	0.00096	1	18				EXCELENTE	EXCELENTE							EXCELENTE
786	1	2	2	1	2	2	3	1	1				1	1							1	1					60.04	3	40	6	60	1.6	0.16	0.0016	1	18				EXCELENTE	EXCELENTE							EXCELENTE
787	1	2	2	2	2	2	2	1	1				1	1							1						36.74	4	18	6	60	0.72	0.072	0.00072	1	18				EXCELENTE	EXCELENTE							EXCELENTE
788	0	2	2	1	2	1	1	1	1				0	0							0	0							62	6	60	2.48	0.248	0.00248	1	18				EXCELENTE	EXCELENTE							EXCELENTE
789	1	2	2	1	2	2	3	1	1				1	1								1					62.7	3	54	6	60	2.16	0.216	0.00216	1	18				EXCELENTE	EXCELENTE							EXCELENTE
790	0	2	2	1	2	2	2	1	1				0	0							0	0								6	60	0	0	0	1	18				EXCELENTE	EXCELENTE							EXCELENTE
791	1	2	2	2	1	2	2	1	1				1	1							1	1					38.12	4	33	6	60	1.32	0.132	0.00132	1	18				EXCELENTE	EXCELENTE							EXCELENTE
792	1	2	2	1	1	2	2	1	1				1	1							2	1					22.8	4	28	6	60	1.12	0.112	0.00112	1	18				EXCELENTE	EXCELENTE							EXCELENTE
793	0	2	2	1	1	2	2	1	1				0	0							0	0								6	60	0	0	0	1	18				EXCELENTE	EXCELENTE							EXCELENTE
794	1	2	2	1	2	2	2	1	1				1	1							1	1					45.38	4	25	6	60	1	0.1	0.001	1	18				EXCELENTE	EXCELENTE							EXCELENTE
795	1	2	2	2	1	2	2	1	1				2	1							2	1					24.8	4	38	6	60	1.52	0.152	0.00152	1	18				EXCELENTE	EXCELENTE							EXCELENTE
796	1	2	2	2	1	2	3	1	1				2	1								1					56.04	3	38	6	60	1.52	0.152	0.00152	1	19				EXCELENTE	EXCELENTE							EXCELENTE
797	1	2	2	2	1	2	3	1	1				1	1							2						64.04	3	42	6	60	1.68	0.168	0.00168	1	19				EXCELENTE	EXCELENTE							EXCELENTE
798	1	2	2	1	1	2	3	1	1				1	1							2	2					19.5	4		6	60	0	0	0	1	19				EXCELENTE	EXCELENTE							EXCELENTE
799	1	2	2	1	1	2	3	1	1					1							1						56.7	3	61	6	60	2.44	0.244	0.00244	1	19				EXCELENTE	EXCELENTE							EXCELENTE
800	0	2	2	1	2	2	3	1	1				0	0							0	0							0	6	60	0	0	0	1	19				EXCELENTE	EXCELENTE							EXCELENTE
801	1	2	2	2	2	2	3	1	1				2	1							2	2					21.44	4	25	6	60	1	0.1	0.001	1	19				EXCELENTE	EXCELENTE							EXCELENTE
802	1	2	2	1	1	2	3	1	1				2	1							1	1					24.8	4	1	6	60	0.04	0.004	4e-05	1	19				EXCELENTE	EXCELENTE							EXCELENTE
803	1	2	2	1	1	2	3	1	1				1	1							1	2					34.76	4		6	60	0	0	0	1	19				EXCELENTE	EXCELENTE							EXCELENTE
804	1	2	2	2	2	2	3	1	1				2								2	2					8.84	2	6	6	60	0.24	0.024	0.00024	1	19				EXCELENTE	EXCELENTE							EXCELENTE
805	1	2	2	2	1	2	3	1	1				2	1							1	1					41.42	4	1	6	60	0.04	0.004	4e-05	1	19				EXCELENTE	EXCELENTE							EXCELENTE
806	1	2	2	2	1	2	3	1	1				1								2						39.4	4	34	6	60	1.36	0.136	0.00136	1	19				EXCELENTE	EXCELENTE							EXCELENTE
807	1	2	2	1	2	2	3	1	1				1	1							2	2					42.12	4	0	6	60	0	0	0	1	19				EXCELENTE	EXCELENTE							EXCELENTE
808	1	2	2	1	1	2	3	1	1				1	1							1	1					57.4	3	10	6	60	0.4	0.04	0.0004	1	19				EXCELENTE	EXCELENTE							EXCELENTE
809	0	2	2	2	1	2	3	1	1				0	0							0	0							0	6	60	0	0	0	1	19				EXCELENTE	EXCELENTE							EXCELENTE
810	1	2	2	2	1	2	3	1	1				1	1							2	1					46.74	4	37	6	60	1.48	0.148	0.00148	1	19				EXCELENTE	EXCELENTE							EXCELENTE
811	1	2	2	2	1	2	3	1	1				1	1							2	1					27.44	4	18	6	60	0.72	0.072	0.00072	1	19				EXCELENTE	EXCELENTE							EXCELENTE
812	1	2	2	2	2	2	3	1	1				1	1							1	1					50.74	3	25	6	60	1	0.1	0.001	1	19				EXCELENTE	EXCELENTE							EXCELENTE
813	1	2	2	2	1	2	3	1	1				1	1							2	1					43.42	4	21	6	60	0.84	0.084	0.00084	1	19				EXCELENTE	EXCELENTE							EXCELENTE
814	1	2	2	2	1	2	3	1	1				1	1							1	1					51.4	3	59	6	60	2.36	0.236	0.00236	1	19				EXCELENTE	EXCELENTE							EXCELENTE
815	1	2	2	2	1	2	2	1	1					1							1						33.44	4	2	6	60	0.08	0.008	8e-05	1	19				EXCELENTE	EXCELENTE							EXCELENTE
816	1	2	2	2	2	2	2	1	1				2	1							1	1					53.38	3	54	6	60	2.16	0.216	0.00216	1	19				EXCELENTE	EXCELENTE							EXCELENTE
817	1	2	2	1	2	2	3	1	1				1	2							1	1					45.46	4	36	6	60	1.44	0.144	0.00144	1	19				EXCELENTE	EXCELENTE							EXCELENTE
818	1	2	2	1	2	2	3	1	1				1	2							2	1					34.78	4	29	6	60	1.16	0.116	0.00116	1	19				EXCELENTE	EXCELENTE							EXCELENTE
819	1	2	2	1	1	2	3	1	1					1							1	1					42.08	4	16	6	60	0.64	0.064	0.00064	1	19				EXCELENTE	EXCELENTE							EXCELENTE
820	1	2	2	1	1	2	2	1	1				1	1							1	2					32.12	4	2	6	60	0.08	0.008	8e-05	1	19				EXCELENTE	EXCELENTE							EXCELENTE
821	1	2	2	1	2	2	2	1	1				1	1								1					52.04	3	27	6	60	1.08	0.108	0.00108	1	19				EXCELENTE	EXCELENTE							EXCELENTE
822	1	2	2	2	1	2	2	1	1				1	1							1	2					40.76	4	62	6	60	2.48	0.248	0.00248	1	19				EXCELENTE	EXCELENTE							EXCELENTE
823	1	2	2	2	2	2	3	1	1				1	1							1	1					66.08	3	43	6	60	1.72	0.172	0.00172	1	19				EXCELENTE	EXCELENTE							EXCELENTE
824	0	2	2	1	2	2	2	1	1				0	0							0	0								6	60	0	0	0	1	19				EXCELENTE	EXCELENTE							EXCELENTE
825	1	2	2	1	1	1	1	1	1				0	0							0	0								6	60	0	0	0	1	19				EXCELENTE	EXCELENTE							EXCELENTE
826	1	2	2	1	1	2	3	1	1				2	1							1	1					34.08	4	40	6	60	1.6	0.16	0.0016	1	20				EXCELENTE	EXCELENTE							EXCELENTE
827	1	2	2	1	1	2	3	1	1				2	1							1	2					34.78	4	26	6	60	1.04	0.104	0.00104	1	20				EXCELENTE	EXCELENTE							EXCELENTE
828	0	2	2	1	2	2	3	1	1				0	0							0	0							17	6	60	0.68	0.068	0.00068	1	20				EXCELENTE	EXCELENTE							EXCELENTE
829	0	2	2	1	1	2	3	1	1				0	0							0	0								6	60	0	0	0	1	20				EXCELENTE	EXCELENTE							EXCELENTE
830	1	2	2	1	1	2	3	1	1				1	1							1	1					56.04	3	58	6	60	2.32	0.232	0.00232	1	20				EXCELENTE	EXCELENTE							EXCELENTE
831	1	2	2	2	2	2	3	1	1				1	1							2	1					54.06	3	59	6	60	2.36	0.236	0.00236	1	20				EXCELENTE	EXCELENTE							EXCELENTE
832	0	2	2	1	1	2	3	1	1				0	0							0	0								6	60	0	0	0	1	20				EXCELENTE	EXCELENTE							EXCELENTE
833	1	2	2	1	1	2	3	1	1				2	2							1						39.42	4	19	6	60	0.76	0.076	0.00076	1	20				EXCELENTE	EXCELENTE							EXCELENTE
834	1	2	2	1	2	2	3	1	1				2	1							1	2					39.44	4	40	6	60	1.6	0.16	0.0016	1	20				EXCELENTE	EXCELENTE							EXCELENTE
835	1	2	2	2	2	2	3	1	1				1	1							2	1					43.4	4	40	6	60	1.6	0.16	0.0016	1	20				EXCELENTE	EXCELENTE							EXCELENTE
836	1	2	2	1	1	2	3	1	1				2	2							1						38.1	4	40	6	60	1.6	0.16	0.0016	1	20				EXCELENTE	EXCELENTE							EXCELENTE
837	0	2	2	2	2	2	3	1	1				0	0							0	0							18	6	60	0.72	0.072	0.00072	1	20				EXCELENTE	EXCELENTE							EXCELENTE
838	0	2	2	1	2	2	3	1	1				0	0							0	0							10	6	60	0.4	0.04	0.0004	1	20				EXCELENTE	EXCELENTE							EXCELENTE
839	1	2	2	1	2	2	3	1	1				1	1							2	2					9.56	1	10	6	60	0.4	0.04	0.0004	1	20				EXCELENTE	EXCELENTE							EXCELENTE
840	0	2	2	1	1	2	3	1	1				0	0							0	0					0	4	59	6	60	2.36	0.236	0.00236	1	20				EXCELENTE	EXCELENTE							EXCELENTE
841	1	2	2	1	1	2	3	1	1				1	1							1						53.38	3	21	6	60	0.84	0.084	0.00084	1	20				EXCELENTE	EXCELENTE							EXCELENTE
842	0	2	2	1	1	2	2	1	1				0	0							0	0							18	6	60	0.72	0.072	0.00072	1	20				EXCELENTE	EXCELENTE							EXCELENTE
843	1	2	2	2	2	2	3	1	1				1	1							1	1					46.7	4	40	6	60	1.6	0.16	0.0016	1	20				EXCELENTE	EXCELENTE							EXCELENTE
844	1	2	2	2	2	2	3	1	1					1								1					22.12	4	39	6	60	1.56	0.156	0.00156	1	20				EXCELENTE	EXCELENTE							EXCELENTE
845	1	2	2	2	1	2	2	1	1					1							1	1					48.74	4	27	6	60	1.08	0.108	0.00108	1	20				EXCELENTE	EXCELENTE							EXCELENTE
846	1	2	2	1	1	2	3	1	1				2	2							1						38.76	4	23	6	60	0.92	0.092	0.00092	1	20				EXCELENTE	EXCELENTE							EXCELENTE
847	0	2	2	1	1	2	3	1	1				0	0							0	0								6	60	0	0	0	1	20				EXCELENTE	EXCELENTE							EXCELENTE
848	1	2	2	2	2	2	3	1	1				2	2								1					4.14	4	10	6	60	0.4	0.04	0.0004	1	20				EXCELENTE	EXCELENTE							EXCELENTE
849	1	2	2	2	2	2	3	1	1				2														4.82	4	10	6	60	0.4	0.04	0.0004	1	20				EXCELENTE	EXCELENTE							EXCELENTE
850	1	2	2	1	1	2	3	1	1				2	1							1	2					41.42	4	37	6	60	1.48	0.148	0.00148	1	20				EXCELENTE	EXCELENTE							EXCELENTE
851	1	2	2	1	2	2	3	1	1				2	1							1	2					22.84	4	28	6	60	1.12	0.112	0.00112	1	20				EXCELENTE	EXCELENTE							EXCELENTE
852	1	2	2	1	2	2	3	1	1				1	2							2	1					36.1	4	34	6	60	1.36	0.136	0.00136	1	20				EXCELENTE	EXCELENTE							EXCELENTE
853	1	2	2	2	2	2	3	1	1				1	2							1	1					62.72	3	64	6	60	2.56	0.256	0.00256	1	20				EXCELENTE	EXCELENTE							EXCELENTE
854	1	2	2	1	1	2	3	1	1					1								2					46.08	4	38	6	60	1.52	0.152	0.00152	1	20				EXCELENTE	EXCELENTE							EXCELENTE
855	0	2	2	1	1	2	3	1	1				0	0							0	0							20	6	60	0.8	0.08	0.0008	1	20				EXCELENTE	EXCELENTE							EXCELENTE
856	0	2	2	1	1	2	3	1	1				0	0							0	0							40	6	60	1.6	0.16	0.0016	1	20				EXCELENTE	EXCELENTE							EXCELENTE
857	1	2	2	2	2	2	3	1	1				1	1							1						46.74	4	40	6	60	1.6	0.16	0.0016	1	20				EXCELENTE	EXCELENTE							EXCELENTE
858	1	2	2	2	2	2	3	1	1				1	1								1					51.36	3	40	6	60	1.6	0.16	0.0016	1	20				EXCELENTE	EXCELENTE							EXCELENTE
859	1	2	2	1	2	2	2	1	1				2	1							1	1					35.44	4	40	6	60	1.6	0.16	0.0016	1	20				EXCELENTE	EXCELENTE							EXCELENTE
860	1	2	2	1	1	2	3	1	1				2	2							1	1					26.78	4	14	6	60	0.56	0.056	0.00056	1	21				EXCELENTE	EXCELENTE							EXCELENTE
861	1	2	2	2	2	2	3	1	1				2	1							2	1					40.1	4	25	6	60	1	0.1	0.001	1	21				EXCELENTE	EXCELENTE							EXCELENTE
862	1	2	2	2	2	2	3	1	1				2	1							1	1					62.06	3	72	6	60	2.88	0.288	0.00288	1	21				EXCELENTE	EXCELENTE							EXCELENTE
863	0	2	2	1	1	2	3	1	1				0	0							0	0								6	60	0	0	0	1	21				EXCELENTE	EXCELENTE							EXCELENTE
864	0	2	2	2	2	2	2	1	1				0	0							0	0							22	6	60	0.88	0.088	0.00088	1	21				EXCELENTE	EXCELENTE							EXCELENTE
865	0	2	2	2	2	1	1	1	1				0	0							0	0								6	60	0	0	0	1	21				EXCELENTE	EXCELENTE							EXCELENTE
866	1	2	2	1	1	2	3	1	1				1	1							1	2					48.1	4	28	6	60	1.12	0.112	0.00112	1	21				EXCELENTE	EXCELENTE							EXCELENTE
867	1	2	2	1	1	2	2	1	1				1	1								1					64.04	3	64	6	60	2.56	0.256	0.00256	1	21				EXCELENTE	EXCELENTE							EXCELENTE
868	1	2	2	1	1	1	1	1	1					1								1					42.08	4	41	6	60	1.64	0.164	0.00164	1	21				EXCELENTE	EXCELENTE							EXCELENTE
869	1	2	2	2	2	2	3	1	1				1	1							2	1					50.08	3	47	6	60	1.88	0.188	0.00188	1	21				EXCELENTE	EXCELENTE							EXCELENTE
870	1	2	2	2	2	2	3	1	1				1	1							1	1					58.02	3	60	6	60	2.4	0.24	0.0024	1	21				EXCELENTE	EXCELENTE							EXCELENTE
871	1	2	2	2	2	1	1	1	1				2	1							2	2					11.48	4	33	6	60	1.32	0.132	0.00132	1	21				EXCELENTE	EXCELENTE							EXCELENTE
872	1	2	2	1	1	1	1	1	1				1	1							2	1					52.72	3	45	6	60	1.8	0.18	0.0018	1	21				EXCELENTE	EXCELENTE							EXCELENTE
873	1	2	2	1	1	1	1	1	1				2	1							1	2					17.46	4	38	6	60	1.52	0.152	0.00152	1	21				EXCELENTE	EXCELENTE							EXCELENTE
874	1	2	2	1	1	1	1	1	1				1	1							1	1					78.72	2	90	6	60	3.6	0.36	0.0036	1	21				EXCELENTE	EXCELENTE							EXCELENTE
875	1	2	2	1	1	1	1	1	1				1	1							1	1					56.06	3	62	6	60	2.48	0.248	0.00248	1	21				EXCELENTE	EXCELENTE							EXCELENTE
876	1	2	2	2	2	1	1	1	1				1	1							2	1					46.78	4	58	6	60	2.32	0.232	0.00232	1	21				EXCELENTE	EXCELENTE							EXCELENTE
877	1	2	2	2	2	1	1	1	1				1	1							1	1					60.72	3	64	6	60	2.56	0.256	0.00256	1	21				EXCELENTE	EXCELENTE							EXCELENTE
878	1	2	2	1	1	1	1	1	1				1	1							1	1					55.36	3	70	6	60	2.8	0.28	0.0028	1	21				EXCELENTE	EXCELENTE							EXCELENTE
879	1	2	2	1	1	1	1	1	1				2	1							1	1					82.04	2	93	6	60	3.72	0.372	0.00372	1	21				EXCELENTE	EXCELENTE							EXCELENTE
880	1	2	2	1	1	2	3	1	1					1							2	1					46.1	4	41	6	60	1.64	0.164	0.00164	1	22				EXCELENTE	EXCELENTE							EXCELENTE
881	0	2	2	1	2	2	2	1	1				0	0							0	0							23	6	60	0.92	0.092	0.00092	1	22				EXCELENTE	EXCELENTE							EXCELENTE
882	1	2	2	2	1	2	3	1	1					1							2	1					38.74	4	72	6	60	2.88	0.288	0.00288	1	22				EXCELENTE	EXCELENTE							EXCELENTE
883	0	2	2	2	2	2	3	1	1				0	0							0	0							28	6	60	1.12	0.112	0.00112	1	22				EXCELENTE	EXCELENTE							EXCELENTE
884	1	2	2	1	1	2	3	1	1				1	1							1						62.04	3	41	6	60	1.64	0.164	0.00164	1	22				EXCELENTE	EXCELENTE							EXCELENTE
885	1	2	2	1	1	2	3	1	1				1	1							1						53.36	3	11	6	60	0.44	0.044	0.00044	1	22				EXCELENTE	EXCELENTE							EXCELENTE
886	1	2	2	2	1	2	3	1	1				1	1							1	2					31.44	4	66	6	60	2.64	0.264	0.00264	1	22				EXCELENTE	EXCELENTE							EXCELENTE
887	1	2	2	2	1	2	3	1	1				1	1							1	1					43.42	4	30	6	60	1.2	0.12	0.0012	1	22				EXCELENTE	EXCELENTE							EXCELENTE
888	0	2	2	1	2	2	3	1	1				0	0							0	0							43	6	60	1.72	0.172	0.00172	1	22				EXCELENTE	EXCELENTE							EXCELENTE
889	1	2	2	2	1	2	3	1	1				1	1							1						44.7	4	67	6	60	2.68	0.268	0.00268	1	22				EXCELENTE	EXCELENTE							EXCELENTE
890	1	2	2	1	2	2	3	1	1				1	1							1	1					74.7	2	39	6	60	1.56	0.156	0.00156	1	22				EXCELENTE	EXCELENTE							EXCELENTE
891	1	2	2	1	1	2	2	1	1				1	1							1	1					61.4	3	37	6	60	1.48	0.148	0.00148	1	22				EXCELENTE	EXCELENTE							EXCELENTE
892	1	2	2	1	2	2	3	1	1				2	1							1	1					43.44	4	58	6	60	2.32	0.232	0.00232	1	22				EXCELENTE	EXCELENTE							EXCELENTE
893	1	2	2	1	2	2	3	1	1				1	1							1	1					80.02	2	66	6	60	2.64	0.264	0.00264	1	22				EXCELENTE	EXCELENTE							EXCELENTE
894	1	2	2	1	2	2	3	1	1				1	1							1						57.36	3	56	6	60	2.24	0.224	0.00224	1	22				EXCELENTE	EXCELENTE							EXCELENTE
895	1	2	2	1	1	2	3	1	1				1	1							1						76.02	2	65	6	60	2.6	0.26	0.0026	1	22				EXCELENTE	EXCELENTE							EXCELENTE
896	0	2	2	1	2	2	3	1	1				0	0							0	0							73	6	60	2.92	0.292	0.00292	1	22				EXCELENTE	EXCELENTE							EXCELENTE
897	0	2	2	2	1	2	3	1	1				0	0							0	0							40	6	60	1.6	0.16	0.0016	1	22				EXCELENTE	EXCELENTE							EXCELENTE
898	1	2	2	2	2	2	3	1	1				1	1							1	1					70.04	2	39	6	60	1.56	0.156	0.00156	1	22				EXCELENTE	EXCELENTE							EXCELENTE
899	0	2	2	1	2	2	3	1	1				0	0							0	0							45	6	60	1.8	0.18	0.0018	1	22				EXCELENTE	EXCELENTE							EXCELENTE
900	1	2	2	1	1	2	3	1	1				1	1							2	1					58.7	3	47	6	60	1.88	0.188	0.00188	1	22				EXCELENTE	EXCELENTE							EXCELENTE
901	1	2	2	1	1	2	3	1	1				1	1							1	1					76.7	2	58	6	60	2.32	0.232	0.00232	1	22				EXCELENTE	EXCELENTE							EXCELENTE
902	1	2	2	1	1	2	3	1	1				1	1							2	1					62.74	3	34	6	60	1.36	0.136	0.00136	1	22				EXCELENTE	EXCELENTE							EXCELENTE
903	1	2	2	1	1	2	2	1	1				1	1							1	1					64.04	3	31	6	60	1.24	0.124	0.00124	1	22				EXCELENTE	EXCELENTE							EXCELENTE
904	0	2	2	2	2	2	3	1	1				0	0							0	0							46	6	60	1.84	0.184	0.00184	1	22				EXCELENTE	EXCELENTE							EXCELENTE
905	1	2	2	2	2	2	3	1	1				1	1							2						72.04	2	48	6	60	1.92	0.192	0.00192	1	22				EXCELENTE	EXCELENTE							EXCELENTE
906	1	2	2	2	2	2	3	1	1				2	1							1	1					56.74	3	74	6	60	2.96	0.296	0.00296	1	22				EXCELENTE	EXCELENTE							EXCELENTE
907	1	2	2	2	1	2	3	1	1				1	2							1	1					76.7	2	46	6	60	1.84	0.184	0.00184	1	22				EXCELENTE	EXCELENTE							EXCELENTE
908	0	2	2	1	1	1	1	1	1				0	0							0	0							26	6	60	1.04	0.104	0.00104	1	22				EXCELENTE	EXCELENTE							EXCELENTE
909	1	2	2	2	2	2	3	1	1					1							1						47.38	4	70	6	60	2.8	0.28	0.0028	1	22				EXCELENTE	EXCELENTE							EXCELENTE
910	1	2	2	2	2	2	2	1	1				2	2							2	2					12.82	4	59	6	60	2.36	0.236	0.00236	1	22				EXCELENTE	EXCELENTE							EXCELENTE
911	0	2	2	1	2	2	3	1	1				0	0							0	0							24	6	60	0.96	0.096	0.00096	1	23				EXCELENTE	EXCELENTE							EXCELENTE
912	1	2	2	2	1	2	3	1	1				2	1							1						40.06	4	40	6	60	1.6	0.16	0.0016	1	23				EXCELENTE	EXCELENTE							EXCELENTE
913	1	2	2	1	1	2	3	1	1				2	2							1						23.42	4	32	6	60	1.28	0.128	0.00128	1	23				EXCELENTE	EXCELENTE							EXCELENTE
914	1	2	2	1	1	2	3	1	1				1	1							1	1					52.06	3	40	6	60	1.6	0.16	0.0016	1	23				EXCELENTE	EXCELENTE							EXCELENTE
915	1	2	2	2	1	2	3	1	1				1								2	2					28.8	4	34	6	60	1.36	0.136	0.00136	1	23				EXCELENTE	EXCELENTE							EXCELENTE
916	1	2	2	1	2	2	3	1	1				1	1							1	1					71.36	2	40	6	60	1.6	0.16	0.0016	1	23				EXCELENTE	EXCELENTE							EXCELENTE
917	1	2	2	2	2	2	3	1	1				1	1							1	1					70.04	2	78	6	60	3.12	0.312	0.00312	1	23				EXCELENTE	EXCELENTE							EXCELENTE
918	1	2	2	1	2	2	3	1	1												2	1					4.16	4	14	6	60	0.56	0.056	0.00056	1	23				EXCELENTE	EXCELENTE							EXCELENTE
919	1	2	2	1	1	2	3	1	1				1	1							2	1					48.72	4	40	6	60	1.6	0.16	0.0016	1	23				EXCELENTE	EXCELENTE							EXCELENTE
920	0	2	2	2	1	2	3	1	1				0	0							0	0					0	4		6	60	0	0	0	1	23				EXCELENTE	EXCELENTE							EXCELENTE
921	1	2	2	1	2	2	3	1	1				1	1							1	1					58.7	3	40	6	60	1.6	0.16	0.0016	1	23				EXCELENTE	EXCELENTE							EXCELENTE
922	0	2	2	1	1	2	3	1	1				0	0							0	0								6	60	0	0	0	1	23				EXCELENTE	EXCELENTE							EXCELENTE
923	1	2	2	1	1	2	2	1	1				1	2							1	1					28.18	4	29	6	60	1.16	0.116	0.00116	1	23				EXCELENTE	EXCELENTE							EXCELENTE
924	1	2	2	1	1	2	2	1	1				2	1							2	2					32.74	4	21	6	60	0.84	0.084	0.00084	1	23				EXCELENTE	EXCELENTE							EXCELENTE
925	1	2	2	1	2	2	3	1	1				1	1							1	1					28.78	4	27	6	60	1.08	0.108	0.00108	1	23				EXCELENTE	EXCELENTE							EXCELENTE
926	1	2	2	1	2	2	3	1	1				1	1							1	1					57.36	3	61	6	60	2.44	0.244	0.00244	1	23				EXCELENTE	EXCELENTE							EXCELENTE
927	1	2	2	1	2	2	3	1	1					1							2						31.42	4	26	6	60	1.04	0.104	0.00104	1	23				EXCELENTE	EXCELENTE							EXCELENTE
928	1	2	2	1	2	2	3	1	1				2	1													45.38	4	40	6	60	1.6	0.16	0.0016	1	23				EXCELENTE	EXCELENTE							EXCELENTE
929	1	2	2	1	1	2	2	1	1				1	1							1	1					33.44	4	31	6	60	1.24	0.124	0.00124	1	23				EXCELENTE	EXCELENTE							EXCELENTE
930	1	2	2	2	2	2	3	1	1				1								1						50.08	3	36	6	60	1.44	0.144	0.00144	1	23				EXCELENTE	EXCELENTE							EXCELENTE
931	1	2	2	2	2	1	1	1	1				1	1							2						57.42	3	44	6	60	1.76	0.176	0.00176	2	24				EXCELENTE	EXCELENTE							EXCELENTE
932	1	2	2	1	2	1	1	1	1					2													38.74	4	63	6	60	2.52	0.252	0.00252	2	24				EXCELENTE	EXCELENTE							EXCELENTE
933	1	2	2	1	2	1	1	1	1				1	1							2	1					46.06	4	37	6	60	1.48	0.148	0.00148	2	24				EXCELENTE	EXCELENTE							EXCELENTE
934	1	2	2	2	2	1	1	1	1				1	1							1	1					97.34	1	95	6	60	3.8	0.38	0.0038	2	24				EXCELENTE	EXCELENTE							EXCELENTE
935	1	2	2	1	2	1	1	1	1					1							2						60.06	3	70	6	60	2.8	0.28	0.0028	2	24				EXCELENTE	EXCELENTE							EXCELENTE
936	1	2	2	1	2	1	1	1	1				1	1							2	1					79.36	2	48	6	60	1.92	0.192	0.00192	2	24				EXCELENTE	EXCELENTE							EXCELENTE
937	1	2	2	2	2	1	1	1	1				2	1							1	1					76.06	2	73	6	60	2.92	0.292	0.00292	2	24				EXCELENTE	EXCELENTE							EXCELENTE
938	1	2	2	2	2	1	1	1	1				2	1							1	1					34.12	4	30	6	60	1.2	0.12	0.0012	2	24				EXCELENTE	EXCELENTE							EXCELENTE
939	1	2	2	2	2	1	1	1	1				1	1							1	1					34.14	4	44	6	60	1.76	0.176	0.00176	2	24				EXCELENTE	EXCELENTE							EXCELENTE
940	1	2	2	1	2	1	1	1	1				2	2							1	2					2.84	4	5	6	60	0.2	0.02	0.0002	2	24				EXCELENTE	EXCELENTE							EXCELENTE
941	1	2	2	2	2	1	1	1	1				2	1							2	1					37.4	4	36	6	60	1.44	0.144	0.00144	2	24				EXCELENTE	EXCELENTE							EXCELENTE
942	1	2	2	1	2	1	1	1	1				2								1	1					52.76	3	43	6	60	1.72	0.172	0.00172	2	24				EXCELENTE	EXCELENTE							EXCELENTE
943	1	2	2	1	2	1	1	1	1				1	1							1	2					76.72	2	78	6	60	3.12	0.312	0.00312	2	24				EXCELENTE	EXCELENTE							EXCELENTE
944	1	2	2	2	2	1	1	1	1					2							1	1					67.38	3	72	6	60	2.88	0.288	0.00288	2	24				EXCELENTE	EXCELENTE							EXCELENTE
945	0	2	2	2	2	1	1	1	1				0	0							0	0								6	60	0	0	0	2	24				EXCELENTE	EXCELENTE							EXCELENTE
946	1	2	2	2	2	1	1	1	1				1	1							1	1					76.04	2	70	6	60	2.8	0.28	0.0028	2	24				EXCELENTE	EXCELENTE							EXCELENTE
947	1	2	2	2	2	1	1	1	1				2	1							1						34.78	4	46	6	60	1.84	0.184	0.00184	2	24				EXCELENTE	EXCELENTE							EXCELENTE
948	1	2	2	2	2	1	1	1	1				1	1							1	1					73.4	2	72	6	60	2.88	0.288	0.00288	2	24				EXCELENTE	EXCELENTE							EXCELENTE
949	1	2	2	2	2	1	1	1	1				1	1							1	1					78.72	2	76	6	60	3.04	0.304	0.00304	2	24				EXCELENTE	EXCELENTE							EXCELENTE
950	1	2	2	1	2	1	1	1	1				1	1							1	1					68.08	3	70	6	60	2.8	0.28	0.0028	2	24				EXCELENTE	EXCELENTE							EXCELENTE
951	1	2	2	2	2	1	1	1	1					1							1	1					56.72	3	60	6	60	2.4	0.24	0.0024	2	24				EXCELENTE	EXCELENTE							EXCELENTE
952	1	2	2	1	2	1	1	1	1				1								2						44.76	4	30	6	60	1.2	0.12	0.0012	2	24				EXCELENTE	EXCELENTE							EXCELENTE
953	0	2	2	2	2	1	1	1	1				0	0							0	0								6	60	0	0	0	2	24				EXCELENTE	EXCELENTE							EXCELENTE
954	1	2	2	2	2	1	1	1	1				1	1							1	1					66.06	3	72	6	60	2.88	0.288	0.00288	2	24				EXCELENTE	EXCELENTE							EXCELENTE
955	1	2	2	2	2	1	1	1	1				1	2							1						72.06	2	73	6	60	2.92	0.292	0.00292	2	24				EXCELENTE	EXCELENTE							EXCELENTE
956	1	2	2	2	2	1	1	1	1				1	1								1					61.4	3	46	6	60	1.84	0.184	0.00184	2	24				EXCELENTE	EXCELENTE							EXCELENTE
957	1	2	2	1	2	1	1	1	1				2	1							1						51.4	3	42	6	60	1.68	0.168	0.00168	2	24				EXCELENTE	EXCELENTE							EXCELENTE
958	1	2	2	2	2	1	1	1	1					1							2	1					46.74	4	48	6	60	1.92	0.192	0.00192	2	24				EXCELENTE	EXCELENTE							EXCELENTE
959	1	2	2	1	1	1	1	1	1				2	1							2	2					10.84	4	20	6	60	0.8	0.08	0.0008	2	24				EXCELENTE	EXCELENTE							EXCELENTE
960	1	2	2	1	2	1	1	1	1				1	1							1	2					44.76	4	45	6	60	1.8	0.18	0.0018	2	24				EXCELENTE	EXCELENTE							EXCELENTE
961	1	2	2	2	2	1	1	1	1				2	1							2						60.74	3	60	6	60	2.4	0.24	0.0024	2	24				EXCELENTE	EXCELENTE							EXCELENTE
962	1	2	2	1	2	1	1	1	1				1								1	1					62.04	3	73	6	60	2.92	0.292	0.00292	2	24				EXCELENTE	EXCELENTE							EXCELENTE
963	0	2	2	2	2	1	1	1	1				0	0							0	0								6	60	0	0	0	2	24				EXCELENTE	EXCELENTE							EXCELENTE
964	1	2	2	2	2	1	1	1	1				1	1							1	1					55.42	3	67	6	60	2.68	0.268	0.00268	2	24				EXCELENTE	EXCELENTE							EXCELENTE
965	1	2	2	1	2	1	1	1	1					1							2						52.72	3	45	6	60	1.8	0.18	0.0018	2	24				EXCELENTE	EXCELENTE							EXCELENTE
966	1	2	2	1	2	1	1	1	1				2	1							1	2					26.12	4	27	6	60	1.08	0.108	0.00108	2	24				EXCELENTE	EXCELENTE							EXCELENTE
967	1	2	2	2	2	1	1	1	1				1	2													14.78	4		6	60	0	0	0	2	24				EXCELENTE	EXCELENTE							EXCELENTE
968	1	2	2	1	2	1	1	1	1																		34.08	4	41	6	60	1.64	0.164	0.00164	2	24				EXCELENTE	EXCELENTE							EXCELENTE
969	1	2	2	2	2	1	1	1	1				2	1							2						29.46	4	32	6	60	1.28	0.128	0.00128	2	24				EXCELENTE	EXCELENTE							EXCELENTE
970	1	2	2	2	2	1	1	1	1				1	1								2					50.74	3	62	6	60	2.48	0.248	0.00248	2	24				EXCELENTE	EXCELENTE							EXCELENTE
971	1	2	2	2	2	1	1	1	1				1	1							1						66.72	3	65	6	60	2.6	0.26	0.0026	2	24				EXCELENTE	EXCELENTE							EXCELENTE
972	1	2	2	1	2	1	1	1	1				1	1													70.04	2	42	6	60	1.68	0.168	0.00168	2	24				EXCELENTE	EXCELENTE							EXCELENTE
973	1	2	2	2	2	1	1	1	1				1	1							2	2					52.1	3	62	6	60	2.48	0.248	0.00248	2	24				EXCELENTE	EXCELENTE							EXCELENTE
974	1	2	2	1	2	1	1	1	1				1	1							1						47.42	4	43	6	60	1.72	0.172	0.00172	2	24				EXCELENTE	EXCELENTE							EXCELENTE
975	1	2	2	1	2	1	1	1	1				2	1							2	1					36.16	4	27	6	60	1.08	0.108	0.00108	2	25				EXCELENTE	EXCELENTE							EXCELENTE
976	1	2	2	2	2	1	1	1	1				1	1							1	1					60.02	3	48	6	60	1.92	0.192	0.00192	2	25				EXCELENTE	EXCELENTE							EXCELENTE
977	0	2	2	1	2	1	1	1	1				0	0							0	0								6	60	0	0	0	2	25				EXCELENTE	EXCELENTE							EXCELENTE
978	1	2	2	2	2	1	1	1	1					1													39.4	4	40	6	60	1.6	0.16	0.0016	2	25				EXCELENTE	EXCELENTE							EXCELENTE
979	1	2	2	1	2	1	1	1	1				2	1													20.14	4	36	6	60	1.44	0.144	0.00144	2	25				EXCELENTE	EXCELENTE							EXCELENTE
980	0	2	2	2	2	1	1	1	1				0	0							0	0								6	60	0	0	0	2	25				EXCELENTE	EXCELENTE							EXCELENTE
981	1	2	2	1	2	1	1	1	1				1	1							2	2					44.72	4	30	6	60	1.2	0.12	0.0012	2	25				EXCELENTE	EXCELENTE							EXCELENTE
982	0	2	2	1	2	1	1	1	1				0	0							0	0							23	6	60	0.92	0.092	0.00092	2	25				EXCELENTE	EXCELENTE							EXCELENTE
983	1	2	2	2	2	1	1	1	1				1	1							1	1					92.68	1	94	6	60	3.76	0.376	0.00376	2	25				EXCELENTE	EXCELENTE							EXCELENTE
984	1	2	2	2	2	1	1	1	1				1	1							1	2					79.38	2	83	6	60	3.32	0.332	0.00332	2	25				EXCELENTE	EXCELENTE							EXCELENTE
985	1	2	2	1	2	1	1	1	1				1	1							1	2					82.04	2	83	6	60	3.32	0.332	0.00332	2	25				EXCELENTE	EXCELENTE							EXCELENTE
986	0	2	2	2	2	1	1	1	1				0	0							0	0								6	60	0	0	0	2	25				EXCELENTE	EXCELENTE							EXCELENTE
987	1	2	2	1	2	1	1	1	1				1	2								1					35.4	4	27	6	60	1.08	0.108	0.00108	2	25				EXCELENTE	EXCELENTE							EXCELENTE
988	1	2	2	2	2	1	1	1	1				1	1							1	1					57.4	3	48	6	60	1.92	0.192	0.00192	2	25				EXCELENTE	EXCELENTE							EXCELENTE
989	0	2	2	2	2	1	1	1	1				0	0							0	0								6	60	0	0	0	2	25				EXCELENTE	EXCELENTE							EXCELENTE
990	1	2	2	2	2	1	1	1	1				1								1	1					69.36	3	70	6	60	2.8	0.28	0.0028	2	25				EXCELENTE	EXCELENTE							EXCELENTE
991	1	2	2	2	2	1	1	1	1				1	1								1					63.38	3	70	6	60	2.8	0.28	0.0028	2	25				EXCELENTE	EXCELENTE							EXCELENTE
992	0	2	2	1	2	1	1	1	1				0	0							0	0								6	60	0	0	0	2	25				EXCELENTE	EXCELENTE							EXCELENTE
993	1	2	2	1	2	1	1	1	1				2	1													41.4	4	43	6	60	1.72	0.172	0.00172	2	25				EXCELENTE	EXCELENTE							EXCELENTE
994	1	2	2	2	2	1	1	1	1				1	1							2	2					64.08	3	80	6	60	3.2	0.32	0.0032	2	25				EXCELENTE	EXCELENTE							EXCELENTE
995	0	2	2	1	2	1	1	1	1				0	0							0	0								6	60	0	0	0	2	25				EXCELENTE	EXCELENTE							EXCELENTE
996	0	2	2	1	2	1	1	1	1				0	0							0	0							14	6	60	0.56	0.056	0.00056	2	25				EXCELENTE	EXCELENTE							EXCELENTE
997	1	2	2	2	2	1	1	1	1				2	1							2	2					15.44	4	20	6	60	0.8	0.08	0.0008	2	25				EXCELENTE	EXCELENTE							EXCELENTE
998	1	2	2	1	2	1	1	1	1				1	1							1	2					24.14	4	34	6	60	1.36	0.136	0.00136	2	25				EXCELENTE	EXCELENTE							EXCELENTE
999	1	2	2	1	2	1	1	1	1				1	1							1						30.16	4	38	6	60	1.52	0.152	0.00152	2	25				EXCELENTE	EXCELENTE							EXCELENTE
1000	1	2	2	1	2	1	1	1	1				1	1							1	1					70.74	2	66	6	60	2.64	0.264	0.00264	2	25				EXCELENTE	EXCELENTE							EXCELENTE
1001	1	2	2	1	2	1	1	1	1				1	1							1	2					54.7	3	45	6	60	1.8	0.18	0.0018	2	25				EXCELENTE	EXCELENTE							EXCELENTE
1002	0	2	2	2	2	1	1	1	1				0	0							0	0								6	60	0	0	0	2	25				EXCELENTE	EXCELENTE							EXCELENTE
1003	1	2	2	2	2	1	1	1	1				1	1							1	1					92.02	1	91	6	60	3.64	0.364	0.00364	2	25				EXCELENTE	EXCELENTE							EXCELENTE
1004	0	2	2	1	2	1	1	1	1				0	0							0	0								6	60	0	0	0	2	25				EXCELENTE	EXCELENTE							EXCELENTE
1005	1	2	2	1	2	1	1	1	1				1	2								1					2.78	4	5	6	60	0.2	0.02	0.0002	2	25				EXCELENTE	EXCELENTE							EXCELENTE
1006	0	2	2	2	2	1	1	1	1				0	0							0	0								6	60	0	0	0	2	25				EXCELENTE	EXCELENTE							EXCELENTE
1007	1	2	2	1	2	1	1	1	1				2	2							2	2					43.42	4	35	6	60	1.4	0.14	0.0014	2	25				EXCELENTE	EXCELENTE							EXCELENTE
1008	1	2	2	1	2	1	1	1	1					1							1	1					48.06	4	45	6	60	1.8	0.18	0.0018	2	25				EXCELENTE	EXCELENTE							EXCELENTE
1009	1	2	2	1	2	1	1	1	1				1	1							2	1					57.4	3	45	6	60	1.8	0.18	0.0018	2	25				EXCELENTE	EXCELENTE							EXCELENTE
1010	1	2	2	2	2	1	1	1	1				1	1							2	1					59.4	3	60	6	60	2.4	0.24	0.0024	2	25				EXCELENTE	EXCELENTE							EXCELENTE
1011	1	2	2	1	2	1	1	1	1				1	2							1	1					60.74	3	32	6	60	1.28	0.128	0.00128	2	25				EXCELENTE	EXCELENTE							EXCELENTE
1012	1	2	2	1	2	1	1	1	1				1								1	1					65.36	3	70	6	60	2.8	0.28	0.0028	2	25				EXCELENTE	EXCELENTE							EXCELENTE
1013	1	2	2	2	2	1	1	1	1				1	1							1						58.06	3	70	6	60	2.8	0.28	0.0028	2	25				EXCELENTE	EXCELENTE							EXCELENTE
1014	1	2	2	2	2	1	1	1	1				1	1							1	1					85.34	2	83	6	60	3.32	0.332	0.00332	2	25				EXCELENTE	EXCELENTE							EXCELENTE
1015	1	2	2	1	2	1	1	1	1				1	1							2						69.38	3	73	6	60	2.92	0.292	0.00292	2	25				EXCELENTE	EXCELENTE							EXCELENTE
1016	1	2	2	1	2	1	1	1	1				2	2							1	1					70.72	2	80	6	60	3.2	0.32	0.0032	2	25				EXCELENTE	EXCELENTE							EXCELENTE
1017	1	2	2	1	2	1	1	1	1				2	1							1	1					36.08	4	28	6	60	1.12	0.112	0.00112	2	25				EXCELENTE	EXCELENTE							EXCELENTE
1018	1	2	2	2	2	1	1	1	1				2	2							2	1					6.2	3	32	6	60	1.28	0.128	0.00128	2	25				EXCELENTE	EXCELENTE							EXCELENTE
1019	1	2	2	2	2	1	1	1	1				1	2							2						6.18	3	20	6	60	0.8	0.08	0.0008	2	25				EXCELENTE	EXCELENTE							EXCELENTE
1020	1	2	2	2	1	1	1	1	1				2	1							2						48.08	4	45	6	60	1.8	0.18	0.0018	2	25				EXCELENTE	EXCELENTE							EXCELENTE
1021	1	2	2	2	2	1	1	1	1				1	1							1	1					53.4	3	57	6	60	2.28	0.228	0.00228	2	25				EXCELENTE	EXCELENTE							EXCELENTE
1022	1	2	2	1	2	1	1	1	1				1	2								1					40.78	4	42	6	60	1.68	0.168	0.00168	2	25				EXCELENTE	EXCELENTE							EXCELENTE
1023	1	2	2	2	2	1	1	1	1				1								2	1					60.08	3	47	6	60	1.88	0.188	0.00188	2	25				EXCELENTE	EXCELENTE							EXCELENTE
1024	0	2	2	2	2	2	3	1	1				0	0							0	0								6	60	0	0	0	2	26				EXCELENTE	EXCELENTE							EXCELENTE
1025	1	2	2	1	2	2	3	1	1				2	1							2	1					29.44	4	30	6	60	1.2	0.12	0.0012	2	26				EXCELENTE	EXCELENTE							EXCELENTE
1026	1	2	2	2	2	2	3	1	1				1	1							1	2					29.46	4	28	6	60	1.12	0.112	0.00112	2	26				EXCELENTE	EXCELENTE							EXCELENTE
1027	1	2	2	1	2	2	3	1	1				1	1							2	2					61.4	3	42	6	60	1.68	0.168	0.00168	2	26				EXCELENTE	EXCELENTE							EXCELENTE
1028	1	2	2	2	2	2	3	1	1				1	1							1	2					40.74	4	30	6	60	1.2	0.12	0.0012	2	26				EXCELENTE	EXCELENTE							EXCELENTE
1029	1	2	2	1	2	2	3	1	1					1							1	1					46.08	4	33	6	60	1.32	0.132	0.00132	2	26				EXCELENTE	EXCELENTE							EXCELENTE
1030	0	2	2	2	2	2	3	1	1				0	0							0	0							15	6	60	0.6	0.06	0.0006	2	26				EXCELENTE	EXCELENTE							EXCELENTE
1031	1	2	2	2	2	2	3	1	1				1	1							1	1					49.42	4	60	6	60	2.4	0.24	0.0024	2	26				EXCELENTE	EXCELENTE							EXCELENTE
1032	1	2	2	1	2	2	2	1	1				1	1							1	1					56.06	3	63	6	60	2.52	0.252	0.00252	2	26				EXCELENTE	EXCELENTE							EXCELENTE
1033	1	2	2	2	2	2	2	1	1				1	1							1	1					53.36	3	52	6	60	2.08	0.208	0.00208	2	26				EXCELENTE	EXCELENTE							EXCELENTE
1034	1	2	2	1	2	2	2	1	1				1	1								2					62.06	3	62	6	60	2.48	0.248	0.00248	2	26				EXCELENTE	EXCELENTE							EXCELENTE
1035	1	2	2	1	2	2	3	1	1				1	1							1	1					78.04	2	66	6	60	2.64	0.264	0.00264	2	26				EXCELENTE	EXCELENTE							EXCELENTE
1036	1	2	2	1	2	2	2	1	1					1							2	1					50.76	3	42	6	60	1.68	0.168	0.00168	2	26				EXCELENTE	EXCELENTE							EXCELENTE
1037	1	2	2	2	2	2	3	1	1				1	1								1					56.08	3	38	6	60	1.52	0.152	0.00152	2	26				EXCELENTE	EXCELENTE							EXCELENTE
1038	1	2	2	1	2	2	3	1	1				1								1	1					49.38	4	43	6	60	1.72	0.172	0.00172	2	26				EXCELENTE	EXCELENTE							EXCELENTE
1039	1	2	2	1	2	2	3	1	1				2	1							2	1					20.8	4	21	6	60	0.84	0.084	0.00084	2	26				EXCELENTE	EXCELENTE							EXCELENTE
1040	1	2	2	2	2	2	2	1	1				2	1								1					48.1	4	46	6	60	1.84	0.184	0.00184	2	26				EXCELENTE	EXCELENTE							EXCELENTE
1041	1	2	2	2	2	2	3	1	1				1	1							1	1					64.68	3	24	6	60	0.96	0.096	0.00096	2	26				EXCELENTE	EXCELENTE							EXCELENTE
1042	1	2	2	2	2	2	2	1	1				2	1							2	1					7.46	2	16	6	60	0.64	0.064	0.00064	2	26				EXCELENTE	EXCELENTE							EXCELENTE
1043	1	2	2	2	2	2	3	1	1				1	1							1	1					57.38	3	37	6	60	1.48	0.148	0.00148	2	26				EXCELENTE	EXCELENTE							EXCELENTE
1044	1	2	2	2	2	2	3	1	1				1	1							1	1					66.72	3	45	6	60	1.8	0.18	0.0018	2	26				EXCELENTE	EXCELENTE							EXCELENTE
1045	1	2	2	2	2	1	1	1	1				1	1							2						27.42	4	30	6	60	1.2	0.12	0.0012	2	26				EXCELENTE	EXCELENTE							EXCELENTE
1046	1	2	2	1	2	2	3	1	1				1	2							2	2					48.76	4	42	6	60	1.68	0.168	0.00168	2	26				EXCELENTE	EXCELENTE							EXCELENTE
1047	1	2	2	2	2	2	2	1	1				2	1							2	1					40.1	4	38	6	60	1.52	0.152	0.00152	2	26				EXCELENTE	EXCELENTE							EXCELENTE
1048	1	2	2	2	2	2	3	1	1				1	1							2						33.42	4	41	6	60	1.64	0.164	0.00164	2	26				EXCELENTE	EXCELENTE							EXCELENTE
1049	1	2	2	2	2	2	3	1	1				2	1							1						70.68	2	60	6	60	2.4	0.24	0.0024	2	26				EXCELENTE	EXCELENTE							EXCELENTE
1050	1	2	2	2	2	2	3	1	1					1							2	1					24.78	4	20	6	60	0.8	0.08	0.0008	2	26				EXCELENTE	EXCELENTE							EXCELENTE
1051	1	2	2	1	2	1	1	1	1				1	1							1	1					67.4	3	22	6	60	0.88	0.088	0.00088	2	26				EXCELENTE	EXCELENTE							EXCELENTE
1052	1	2	2	1	2	1	1	1	1					1							1						16.82	4		6	60	0	0	0	2	26				EXCELENTE	EXCELENTE							EXCELENTE
1053	1	2	2	2	2	1	1	1	1				1	2							1	1					36.78	4	21	6	60	0.84	0.084	0.00084	2	26				EXCELENTE	EXCELENTE							EXCELENTE
1054	0	2	2	1	2	1	1	1	1				0	0							0	0								6	60	0	0	0	2	26				EXCELENTE	EXCELENTE							EXCELENTE
1055	1	2	2	1	2	2	3	1	1				2	1								2					16.8	4	29	6	60	1.16	0.116	0.00116	2	27				EXCELENTE	EXCELENTE							EXCELENTE
1056	1	2	2	1	2	2	3	1	1				1	1							1	1					46.08	4	40	6	60	1.6	0.16	0.0016	2	27				EXCELENTE	EXCELENTE							EXCELENTE
1057	1	2	2	2	2	2	3	1	1				2	1							2	2					46.08	4	40	6	60	1.6	0.16	0.0016	2	27				EXCELENTE	EXCELENTE							EXCELENTE
1058	1	2	2	1	2	2	2	1	1				2	1							1	2					48.74	4	33	6	60	1.32	0.132	0.00132	2	27				EXCELENTE	EXCELENTE							EXCELENTE
1059	1	2	2	2	2	2	3	1	1				1	1							1	1					58.72	3	36	6	60	1.44	0.144	0.00144	2	27				EXCELENTE	EXCELENTE							EXCELENTE
1060	1	2	2	2	2	2	3	1	1				1	1							1	1					44.06	4	35	6	60	1.4	0.14	0.0014	2	27				EXCELENTE	EXCELENTE							EXCELENTE
1061	1	2	2	2	2	2	3	1	1				1	1							1	1					82.68	2	70	6	60	2.8	0.28	0.0028	2	27				EXCELENTE	EXCELENTE							EXCELENTE
1062	1	2	2	1	2	2	3	1	1				1	1								1					72.04	2	45	6	60	1.8	0.18	0.0018	2	27				EXCELENTE	EXCELENTE							EXCELENTE
1063	1	2	2	2	2	2	3	1	1					1								1					46.02	4	23	6	60	0.92	0.092	0.00092	2	27				EXCELENTE	EXCELENTE							EXCELENTE
1064	1	2	2	1	2	2	2	1	1				1	1							2						34.1	4	36	6	60	1.44	0.144	0.00144	2	27				EXCELENTE	EXCELENTE							EXCELENTE
1065	1	2	2	2	1	2	3	1	1					1							1	2					54.74	3	38	6	60	1.52	0.152	0.00152	2	27				EXCELENTE	EXCELENTE							EXCELENTE
1066	1	2	2	2	2	2	2	1	1				2	2							1	2					12.16	4	31	6	60	1.24	0.124	0.00124	2	27				EXCELENTE	EXCELENTE							EXCELENTE
1067	1	2	2	1	2	2	3	1	1				1	1							1	1					47.46	4	36	6	60	1.44	0.144	0.00144	2	27				EXCELENTE	EXCELENTE							EXCELENTE
1068	1	2	2	1	2	2	3	1	1				1	1							1	1					77.36	2	42	6	60	1.68	0.168	0.00168	2	27				EXCELENTE	EXCELENTE							EXCELENTE
1069	1	2	2	2	2	2	3	1	1				2								1						29.44	4	26	6	60	1.04	0.104	0.00104	2	27				EXCELENTE	EXCELENTE							EXCELENTE
1070	1	2	2	2	2	2	3	1	1				2	1							2	1					51.38	3	56	6	60	2.24	0.224	0.00224	2	27				EXCELENTE	EXCELENTE							EXCELENTE
1071	1	2	2	2	2	2	3	1	1				1	1													59.36	3	21	6	60	0.84	0.084	0.00084	2	27				EXCELENTE	EXCELENTE							EXCELENTE
1072	1	2	2	1	2	2	2	1	1				1	1								1					78.68	2	77	6	60	3.08	0.308	0.00308	2	27				EXCELENTE	EXCELENTE							EXCELENTE
1073	1	2	2	2	2	2	2	1	1				2	1													36.74	4	27	6	60	1.08	0.108	0.00108	2	27				EXCELENTE	EXCELENTE							EXCELENTE
1074	0	2	2	1	2	2	3	1	1				0	0							0	0							25	6	60	1	0.1	0.001	2	27				EXCELENTE	EXCELENTE							EXCELENTE
1075	1	2	2	2	2	2	3	1	1				1	2							1	1					66.74	3	26	6	60	1.04	0.104	0.00104	2	27				EXCELENTE	EXCELENTE							EXCELENTE
1076	1	2	2	2	2	2	2	1	1				1	1							1	1					37.4	4	41	6	60	1.64	0.164	0.00164	2	27				EXCELENTE	EXCELENTE							EXCELENTE
1077	1	2	2	1	2	2	2	1	1					1							2	2					53.38	4	31	6	60	1.24	0.124	0.00124	2	27				EXCELENTE	EXCELENTE							EXCELENTE
1078	1	2	2	1	2	2	3	1	1				1	1							1	1					34.76	4	28	6	60	1.12	0.112	0.00112	2	27				EXCELENTE	EXCELENTE							EXCELENTE
1079	1	2	2	2	2	2	3	1	1				1	1							1	1					56.08	3	60	6	60	2.4	0.24	0.0024	2	27				EXCELENTE	EXCELENTE							EXCELENTE
1080	1	2	2	2	2	2	3	1	1				2	1							1	1					58.72	3	39	6	60	1.56	0.156	0.00156	2	27				EXCELENTE	EXCELENTE							EXCELENTE
1081	1	2	2	1	2	2	3	1	1				1	1								2					28.08	4	17	6	60	0.68	0.068	0.00068	2	27				EXCELENTE	EXCELENTE							EXCELENTE
1082	1	2	2	2	2	2	3	1	1				1	1							2	2					46.72	4	37	6	60	1.48	0.148	0.00148	2	27				EXCELENTE	EXCELENTE							EXCELENTE
1083	1	2	2	1	2	2	2	1	1				1	1													8.14	2	18	6	60	0.72	0.072	0.00072	2	27				EXCELENTE	EXCELENTE							EXCELENTE
1084	0	2	2	2	2	2	2	1	1				0	0							0	0							15	6	60	0.6	0.06	0.0006	2	27				EXCELENTE	EXCELENTE							EXCELENTE
1085	1	2	2	2	2	1	1	1	1				1								1	2					37.42	4	29	6	60	1.16	0.116	0.00116	2	27				EXCELENTE	EXCELENTE							EXCELENTE
1086	1	2	2	1	2	1	1	1	1				1	1							1	1					81.34	2	81	6	60	3.24	0.324	0.00324	2	28				EXCELENTE	EXCELENTE							EXCELENTE
1087	1	2	2	2	2	1	1	1	1				2	2							1	1					37.44	4	35	6	60	1.4	0.14	0.0014	2	28				EXCELENTE	EXCELENTE							EXCELENTE
1088	1	2	2	2	2	1	1	1	1				1								2	1					24.08	4		6	60	0	0	0	2	28				EXCELENTE	EXCELENTE							EXCELENTE
1089	1	2	2	2	2	1	1	1	1				1	1							2	1					30.76	4	24	6	60	0.96	0.096	0.00096	2	28				EXCELENTE	EXCELENTE							EXCELENTE
1090	0	2	2	2	2	1	1	1	1				0	0							0	0								6	60	0	0	0	2	28				EXCELENTE	EXCELENTE							EXCELENTE
1091	1	2	2	2	2	1	1	1	1					1							1	2					57.38	3	44	6	60	1.76	0.176	0.00176	2	28				EXCELENTE	EXCELENTE							EXCELENTE
1092	1	2	2	2	2	1	1	1	1												2	1					34.74	4	37	6	60	1.48	0.148	0.00148	2	28				EXCELENTE	EXCELENTE							EXCELENTE
1093	1	2	2	2	2	1	1	1	1				1	2								1					50.72	3	34	6	60	1.36	0.136	0.00136	2	28				EXCELENTE	EXCELENTE							EXCELENTE
1094	0	2	2	2	2	1	1	1	1				0	0							0	0								6	60	0	0	0	2	28				EXCELENTE	EXCELENTE							EXCELENTE
1095	1	2	2	1	2	1	1	1	1				1	1							2	1					38.74	4	33	6	60	1.32	0.132	0.00132	2	28				EXCELENTE	EXCELENTE							EXCELENTE
1096	0	2	2	2	2	1	1	1	1				0	0							0	0								6	60	0	0	0	2	28				EXCELENTE	EXCELENTE							EXCELENTE
1097	1	2	2	2	2	1	1	1	1				1	2							1						12.8	4	24	6	60	0.96	0.096	0.00096	2	28				EXCELENTE	EXCELENTE							EXCELENTE
1098	1	2	2	1	2	1	1	1	1					1							2	1					45.42	4	38	6	60	1.52	0.152	0.00152	2	28				EXCELENTE	EXCELENTE							EXCELENTE
1099	1	2	2	2	2	1	1	1	1				1	1							1	1					57.4	3	56	6	60	2.24	0.224	0.00224	2	28				EXCELENTE	EXCELENTE							EXCELENTE
1100	1	2	2	1	2	1	1	1	1				2	1							2	2					51.44	3	31	6	60	1.24	0.124	0.00124	2	28				EXCELENTE	EXCELENTE							EXCELENTE
1101	1	2	2	1	2	1	1	1	1				1	1							1						11.46	4	16	6	60	0.64	0.064	0.00064	2	28				EXCELENTE	EXCELENTE							EXCELENTE
1102	1	2	2	2	2	1	1	1	1				1	1													25.44	4	24	6	60	0.96	0.096	0.00096	2	28				EXCELENTE	EXCELENTE							EXCELENTE
1103	1	2	2	1	2	1	1	1	1					1							1	1					57.38	3	33	6	60	1.32	0.132	0.00132	2	28				EXCELENTE	EXCELENTE							EXCELENTE
1104	1	2	2	2	2	1	1	1	1					1							1	2					78.04	2	62	6	60	2.48	0.248	0.00248	2	28				EXCELENTE	EXCELENTE							EXCELENTE
1105	1	2	2	1	2	1	1	1	1				1	2							2	1					33.44	4	38	6	60	1.52	0.152	0.00152	2	28				EXCELENTE	EXCELENTE							EXCELENTE
1106	1	2	2	1	2	1	1	1	1				1	1								2					38.1	4	22	6	60	0.88	0.088	0.00088	2	28				EXCELENTE	EXCELENTE							EXCELENTE
1107	1	2	2	2	2	1	1	1	1				1	1							1	1					66.02	3	63	6	60	2.52	0.252	0.00252	2	28				EXCELENTE	EXCELENTE							EXCELENTE
1108	1	2	2	2	2	1	1	1	1					1							2	2					50.06	3	44	6	60	1.76	0.176	0.00176	2	28				EXCELENTE	EXCELENTE							EXCELENTE
1109	1	2	2	1	2	1	1	1	1				1	1							1	1					81.38	2	81	6	60	3.24	0.324	0.00324	2	28				EXCELENTE	EXCELENTE							EXCELENTE
1110	1	2	2	2	2	1	1	1	1				2	1							2						14.78	4	31	6	60	1.24	0.124	0.00124	2	28				EXCELENTE	EXCELENTE							EXCELENTE
1111	1	2	2	2	1	1	1	1	1				1	1								1					77.36	2	71	6	60	2.84	0.284	0.00284	2	28				EXCELENTE	EXCELENTE							EXCELENTE
1112	1	2	2	2	2	1	1	1	1				1	1							1	1					82.7	2	77	6	60	3.08	0.308	0.00308	2	28				EXCELENTE	EXCELENTE							EXCELENTE
1113	0	2	2	2	2	1	1	1	1				0	0							0	0								6	60	0	0	0	2	28				EXCELENTE	EXCELENTE							EXCELENTE
1114	0	2	2	1	2	1	1	1	1				0	0							0	0							1	6	60	0.04	0.004	4e-05	2	28				EXCELENTE	EXCELENTE							EXCELENTE
1115	1	2	2	2	2	1	1	1	1				1	1							1	1					64.06	3	62	6	60	2.48	0.248	0.00248	2	28				EXCELENTE	EXCELENTE							EXCELENTE
1116	1	2	2	2	2	1	1	1	1				1	2							2	1					59.4	3	44	6	60	1.76	0.176	0.00176	2	28				EXCELENTE	EXCELENTE							EXCELENTE
1117	0	2	2	2	2	1	1	1	1				0	0							0	0								6	60	0	0	0	2	28				EXCELENTE	EXCELENTE							EXCELENTE
1118	1	2	2	1	2	1	1	1	1				1	1							1	2					66.06	3	45	6	60	1.8	0.18	0.0018	2	28				EXCELENTE	EXCELENTE							EXCELENTE
1119	1	2	2	1	2	1	1	1	1					2							1						16.12	4	14	6	60	0.56	0.056	0.00056	2	28				EXCELENTE	EXCELENTE							EXCELENTE
1120	1	2	2	1	2	1	1	1	1				1	1								1					70.72	2	68	6	60	2.72	0.272	0.00272	2	28				EXCELENTE	EXCELENTE							EXCELENTE
1121	0	2	2	2	2	1	1	1	1				0	0							0	0								6	60	0	0	0	2	28				EXCELENTE	EXCELENTE							EXCELENTE
1122	0	2	2	2	2	1	1	1	1				0	0							0	0								6	60	0	0	0	2	28				EXCELENTE	EXCELENTE							EXCELENTE
1123	1	2	2	2	2	1	1	1	1				1	1							1	1					83.36	2	80	6	60	3.2	0.32	0.0032	2	28				EXCELENTE	EXCELENTE							EXCELENTE
1124	1	2	2	1	2	1	1	1	1				2	1							2	1					46.78	4	41	6	60	1.64	0.164	0.00164	2	28				EXCELENTE	EXCELENTE							EXCELENTE
1125	0	2	2	1	2	1	1	1	1				0	0							0	0								6	60	0	0	0	2	28				EXCELENTE	EXCELENTE							EXCELENTE
1126	1	2	2	2	2	1	1	1	1				1	1							1	1					86.02	2	72	6	60	2.88	0.288	0.00288	2	28				EXCELENTE	EXCELENTE							EXCELENTE
1127	1	2	2	2	2	1	1	1	1					1													10.78	4	20	6	60	0.8	0.08	0.0008	2	28				EXCELENTE	EXCELENTE							EXCELENTE
1128	1	2	2	1	2	1	1	1	1				1	1								2					62.04	3	60	6	60	2.4	0.24	0.0024	2	28				EXCELENTE	EXCELENTE							EXCELENTE
1129	1	2	2	2	2	1	1	1	1				1	1							2	1					28.12	4	43	6	60	1.72	0.172	0.00172	2	28				EXCELENTE	EXCELENTE							EXCELENTE
1130	1	2	2	1	2	1	1	1	1				1	1							1	2					38.78	4	39	6	60	1.56	0.156	0.00156	2	28				EXCELENTE	EXCELENTE							EXCELENTE
1131	1	2	2	1	2	1	1	1	1				2														45.4	4	40	6	60	1.6	0.16	0.0016	2	28				EXCELENTE	EXCELENTE							EXCELENTE
1132	1	2	2	2	2	1	1	1	1					1							1	2					30.06	4	34	6	60	1.36	0.136	0.00136	2	29				EXCELENTE	EXCELENTE							EXCELENTE
1133	1	2	2	2	2	1	1	1	1				1	1							1	1					74.04	2	77	6	60	3.08	0.308	0.00308	2	29				EXCELENTE	EXCELENTE							EXCELENTE
1134	1	2	2	2	2	1	1	1	1				1	1							1	2					56.7	3	60	6	60	2.4	0.24	0.0024	2	29				EXCELENTE	EXCELENTE							EXCELENTE
1135	1	2	2	2	2	1	1	1	1				1	1							1	1					66.7	3	77	6	60	3.08	0.308	0.00308	2	29				EXCELENTE	EXCELENTE							EXCELENTE
1136	1	2	2	1	2	1	1	1	1				1	2							1	2					62.74	3	59	6	60	2.36	0.236	0.00236	2	29				EXCELENTE	EXCELENTE							EXCELENTE
1137	0	2	2	2	2	1	1	1	1				0	0							0	0								6	60	0	0	0	2	29				EXCELENTE	EXCELENTE							EXCELENTE
1138	1	2	2	1	2	1	1	1	1				1	1								2					46.74	4	30	6	60	1.2	0.12	0.0012	2	29				EXCELENTE	EXCELENTE							EXCELENTE
1139	1	2	2	2	2	1	1	1	1				1	2							2	1					56.74	3	61	6	60	2.44	0.244	0.00244	2	29				EXCELENTE	EXCELENTE							EXCELENTE
1140	1	2	2	1	2	1	1	1	1				2	2							1	1					47.38	4	30	6	60	1.2	0.12	0.0012	2	29				EXCELENTE	EXCELENTE							EXCELENTE
1141	1	2	2	1	2	1	1	1	1				1	1							1	1					31.46	4	28	6	60	1.12	0.112	0.00112	2	29				EXCELENTE	EXCELENTE							EXCELENTE
1142	1	2	2	1	2	1	1	1	1				1	1							1	2					70.7	2	58	6	60	2.32	0.232	0.00232	2	29				EXCELENTE	EXCELENTE							EXCELENTE
1143	1	2	2	1	2	1	1	1	1				2	1													49.4	4	36	6	60	1.44	0.144	0.00144	2	29				EXCELENTE	EXCELENTE							EXCELENTE
1144	1	2	2	2	2	1	1	1	1				1	2							1	1					22.86	4	21	6	60	0.84	0.084	0.00084	2	29				EXCELENTE	EXCELENTE							EXCELENTE
1145	1	2	2	2	2	1	1	1	1				2	2							1						33.42	4	35	6	60	1.4	0.14	0.0014	2	29				EXCELENTE	EXCELENTE							EXCELENTE
1146	1	2	2	2	2	1	1	1	1				2	1													13.44	4	11	6	60	0.44	0.044	0.00044	2	29				EXCELENTE	EXCELENTE							EXCELENTE
1147	1	2	2	2	2	1	1	1	1				1	1								1					64.72	3	61	6	60	2.44	0.244	0.00244	2	29				EXCELENTE	EXCELENTE							EXCELENTE
1148	1	2	2	1	2	1	1	1	1				2	1													26.8	4	43	6	60	1.72	0.172	0.00172	2	29				EXCELENTE	EXCELENTE							EXCELENTE
1149	1	2	2	2	2	1	1	1	1				1	1							1	1					64.72	3	63	6	60	2.52	0.252	0.00252	2	29				EXCELENTE	EXCELENTE							EXCELENTE
1150	1	2	2	2	2	1	1	1	1				1	1							1						72.7	2	70	6	60	2.8	0.28	0.0028	2	29				EXCELENTE	EXCELENTE							EXCELENTE
1151	1	2	2	2	2	1	1	1	1				1	1							1	1					60.06	3	62	6	60	2.48	0.248	0.00248	2	29				EXCELENTE	EXCELENTE							EXCELENTE
1152	1	2	2	2	2	1	1	1	1				1	2								1					66.08	3	39	6	60	1.56	0.156	0.00156	2	29				EXCELENTE	EXCELENTE							EXCELENTE
1153	1	2	2	1	2	1	1	1	1				1	2							2	1					9.48	1	19	6	60	0.76	0.076	0.00076	2	29				EXCELENTE	EXCELENTE							EXCELENTE
1154	1	2	2	1	2	1	1	1	1				1														30.08	4	19	6	60	0.76	0.076	0.00076	2	29				EXCELENTE	EXCELENTE							EXCELENTE
1155	1	2	2	1	2	1	1	1	1				1	2								1					48.04	4	54	6	60	2.16	0.216	0.00216	2	29				EXCELENTE	EXCELENTE							EXCELENTE
1156	0	2	2	1	2	1	1	1	1				0	0							0	0								6	60	0	0	0	2	29				EXCELENTE	EXCELENTE							EXCELENTE
1157	1	2	2	2	2	1	1	1	1					1							2	2					20.12	4	24	6	60	0.96	0.096	0.00096	2	29				EXCELENTE	EXCELENTE							EXCELENTE
1158	1	2	2	2	2	1	1	1	1																		16.72	4	25	6	60	1	0.1	0.001	2	29				EXCELENTE	EXCELENTE							EXCELENTE
1159	1	2	2	1	2	1	1	1	1					1							1						32.8	4	37	6	60	1.48	0.148	0.00148	2	29				EXCELENTE	EXCELENTE							EXCELENTE
1160	1	2	2	1	2	1	1	1	1					1							1	1					55.38	3	40	6	60	1.6	0.16	0.0016	2	29				EXCELENTE	EXCELENTE							EXCELENTE
1161	1	2	2	1	2	1	1	1	1				1	1							1						79.34	2	70	6	60	2.8	0.28	0.0028	2	29				EXCELENTE	EXCELENTE							EXCELENTE
1162	1	2	2	2	2	1	1	1	1				2	1							1	1					85.34	2	77	6	60	3.08	0.308	0.00308	2	29				EXCELENTE	EXCELENTE							EXCELENTE
1163	1	2	2	2	2	1	1	1	1				1	2								2					2.82	4	27	6	60	1.08	0.108	0.00108	2	29				EXCELENTE	EXCELENTE							EXCELENTE
1164	1	2	2	2	2	1	1	1	1				1	2							2	1					18.2	4	27	6	60	1.08	0.108	0.00108	2	29				EXCELENTE	EXCELENTE							EXCELENTE
1165	1	2	2	2	2	1	1	1	1				1	1							1						72.7	2	71	6	60	2.84	0.284	0.00284	2	29				EXCELENTE	EXCELENTE							EXCELENTE
1166	0	2	2	1	2	1	1	1	1				0	0							0	0								6	60	0	0	0	2	29				EXCELENTE	EXCELENTE							EXCELENTE
1167	1	2	2	2	2	1	1	1	1				1	1							2	1					76.7	2	72	6	60	2.88	0.288	0.00288	2	29				EXCELENTE	EXCELENTE							EXCELENTE
1168	1	2	2	2	2	1	1	1	1				1	1								2					42.06	4	45	6	60	1.8	0.18	0.0018	2	29				EXCELENTE	EXCELENTE							EXCELENTE
1169	1	2	2	2	2	1	1	1	1				2	1													47.4	4	40	6	60	1.6	0.16	0.0016	2	29				EXCELENTE	EXCELENTE							EXCELENTE
1170	1	2	2	1	2	1	1	1	1					1								1					50.04	3	58	6	60	2.32	0.232	0.00232	2	29				EXCELENTE	EXCELENTE							EXCELENTE
1171	1	2	2	2	1	1	1	1	1				1	1							2	1					56.02	3	64	6	60	2.56	0.256	0.00256	2	29				EXCELENTE	EXCELENTE							EXCELENTE
1172	1	2	2	1	2	1	1	1	1				1	1							2	2					53.38	3	63	6	60	2.52	0.252	0.00252	2	29				EXCELENTE	EXCELENTE							EXCELENTE
1173	1	2	2	1	2	1	1	1	1				1	1								2					33.42	4	31	6	60	1.24	0.124	0.00124	2	29				EXCELENTE	EXCELENTE							EXCELENTE
1174	0	3	2	1	1	2	3	1	2						0	0	0	0	0				0						30	6	60	1.2	0.12	0.0012	1	30						BUENA	EXCELENTE	EXCELENTE	EXCELENTE	EXCELENTE			EXCELENTE
1175	1	3	2	2	1	1	1	1	2							1			1								43.4	4	40	6	60	1.6	0.16	0.0016	1	30						BUENA	EXCELENTE	EXCELENTE	EXCELENTE	EXCELENTE			EXCELENTE
1176	1	3	2	2	2	1	1	1	2							1	1	1	1				1				64.06	3	66	6	60	2.64	0.264	0.00264	1	30						BUENA	EXCELENTE	EXCELENTE	EXCELENTE	EXCELENTE			EXCELENTE
1177	1	3	2	1	1	1	1	1	2						1	1	1	1	1				1				67.38	3	68	6	60	2.72	0.272	0.00272	1	30						BUENA	EXCELENTE	EXCELENTE	EXCELENTE	EXCELENTE			EXCELENTE
1178	1	3	2	2	2	1	1	1	2						2	1	1	1	2				1				38.8	4	54	6	60	2.16	0.216	0.00216	1	30						BUENA	EXCELENTE	EXCELENTE	EXCELENTE	EXCELENTE			EXCELENTE
1179	1	3	2	1	2	1	1	1	2						2	2	2	2	2				2				71.4	2	40	6	60	1.6	0.16	0.0016	1	30						BUENA	EXCELENTE	EXCELENTE	EXCELENTE	EXCELENTE			EXCELENTE
1180	1	3	2	1	1	1	1	1	2						2	2	2	2	2				2				52.76	3	55	6	60	2.2	0.22	0.0022	1	30						BUENA	EXCELENTE	EXCELENTE	EXCELENTE	EXCELENTE			EXCELENTE
1181	1	3	2	2	2	1	1	1	2							2	2	1					1				11.52	4	30	6	60	1.2	0.12	0.0012	1	30						BUENA	EXCELENTE	EXCELENTE	EXCELENTE	EXCELENTE			EXCELENTE
1182	0	3	2	2	2	1	1	1	2						0	0	0	0					0						82	6	60	3.28	0.328	0.00328	1	30						BUENA	EXCELENTE	EXCELENTE	EXCELENTE	EXCELENTE			EXCELENTE
1183	1	3	2	2	2	1	1	1	2						2	2	2	2	2				2				40.8	4	30	6	60	1.2	0.12	0.0012	1	30						BUENA	EXCELENTE	EXCELENTE	EXCELENTE	EXCELENTE			EXCELENTE
1184	1	3	2	2	1	1	1	1	2							2	1		1				2				20.8	4	30	6	60	1.2	0.12	0.0012	1	30						BUENA	EXCELENTE	EXCELENTE	EXCELENTE	EXCELENTE			EXCELENTE
1185	1	3	2	1	2	1	1	1	2						2	2	2	2	2				2				75.38	2	70	6	60	2.8	0.28	0.0028	1	30						BUENA	EXCELENTE	EXCELENTE	EXCELENTE	EXCELENTE			EXCELENTE
1186	1	3	2	2	2	1	1	1	2									1					1				42.08	4	30	6	60	1.2	0.12	0.0012	1	30						BUENA	EXCELENTE	EXCELENTE	EXCELENTE	EXCELENTE			EXCELENTE
1187	1	3	2	1	2	1	1	1	2							2	2	2	1								10.8	4	30	6	60	1.2	0.12	0.0012	1	30						BUENA	EXCELENTE	EXCELENTE	EXCELENTE	EXCELENTE			EXCELENTE
1188	1	3	2	1	2	1	1	1	2							2							1				4.82	4		6	60	0	0	0	1	30						BUENA	EXCELENTE	EXCELENTE	EXCELENTE	EXCELENTE			EXCELENTE
1189	1	3	2	2	2	1	1	1	2						2		2						2				19.46	4	30	6	60	1.2	0.12	0.0012	1	30						BUENA	EXCELENTE	EXCELENTE	EXCELENTE	EXCELENTE			EXCELENTE
1190	1	3	2	1	2	1	1	1	2						1	1		1	1				1				63.38	3	30	6	60	1.2	0.12	0.0012	1	30						BUENA	EXCELENTE	EXCELENTE	EXCELENTE	EXCELENTE			EXCELENTE
1191	1	3	2	2	2	1	1	1	2						2	2		2	2								36.78	4	58	6	60	2.32	0.232	0.00232	1	30						BUENA	EXCELENTE	EXCELENTE	EXCELENTE	EXCELENTE			EXCELENTE
1192	1	3	2	1	2	1	1	1	2							2	2		1				2				33.4	4	30	6	60	1.2	0.12	0.0012	1	30						BUENA	EXCELENTE	EXCELENTE	EXCELENTE	EXCELENTE			EXCELENTE
1193	1	3	2	1	1	1	1	1	2							2	1	1	2				1				8.86	2	30	6	60	1.2	0.12	0.0012	1	30						BUENA	EXCELENTE	EXCELENTE	EXCELENTE	EXCELENTE			EXCELENTE
1194	1	3	2	1	2	1	1	1	2								1	1	1				1				41.36	4	30	6	60	1.2	0.12	0.0012	1	30						BUENA	EXCELENTE	EXCELENTE	EXCELENTE	EXCELENTE			EXCELENTE
1195	1	3	2	2	2	1	1	1	2							1	1	1	2				1				61.4	3	30	6	60	1.2	0.12	0.0012	1	30						BUENA	EXCELENTE	EXCELENTE	EXCELENTE	EXCELENTE			EXCELENTE
1196	0	3	2	2	2	1	1	1	2						0	0	0	0	0				0						60	6	60	2.4	0.24	0.0024	1	30						BUENA	EXCELENTE	EXCELENTE	EXCELENTE	EXCELENTE			EXCELENTE
1197	1	3	2	1	2	1	1	1	2						2		2	2	2				2				60.76	3		6	60	0	0	0	1	30						BUENA	EXCELENTE	EXCELENTE	EXCELENTE	EXCELENTE			EXCELENTE
1198	1	3	2	2	1	1	1	1	2						2	2	2	2					2				48.08	4	58	6	60	2.32	0.232	0.00232	1	30						BUENA	EXCELENTE	EXCELENTE	EXCELENTE	EXCELENTE			EXCELENTE
1199	1	3	2	1	2	1	1	1	2						2		2						2				54.02	3	60	6	60	2.4	0.24	0.0024	1	30						BUENA	EXCELENTE	EXCELENTE	EXCELENTE	EXCELENTE			EXCELENTE
1200	1	3	2	2	2	1	1	1	2						2	2	2	2	2				2				20.2	4	57	6	60	2.28	0.228	0.00228	1	30						BUENA	EXCELENTE	EXCELENTE	EXCELENTE	EXCELENTE			EXCELENTE
1201	1	3	2	1	1	1	1	1	2						2		2	1	2				2				32.8	4	30	6	60	1.2	0.12	0.0012	1	30						BUENA	EXCELENTE	EXCELENTE	EXCELENTE	EXCELENTE			EXCELENTE
1202	1	3	2	1	1	1	1	1	2							1	2	1	1				1				35.46	4	30	6	60	1.2	0.12	0.0012	1	30						BUENA	EXCELENTE	EXCELENTE	EXCELENTE	EXCELENTE			EXCELENTE
1203	0	3	2	1	2	1	1	1	2						0	0	0	0	0				0						40	6	60	1.6	0.16	0.0016	1	30						BUENA	EXCELENTE	EXCELENTE	EXCELENTE	EXCELENTE			EXCELENTE
1204	1	3	2	2	2	1	1	1	2							1	1	1	1								49.36	4		6	60	0	0	0	1	30						BUENA	EXCELENTE	EXCELENTE	EXCELENTE	EXCELENTE			EXCELENTE
1205	1	3	2	2	2	1	1	1	2							1	2	1	1				1				18.14	4	40	6	60	1.6	0.16	0.0016	1	30						BUENA	EXCELENTE	EXCELENTE	EXCELENTE	EXCELENTE			EXCELENTE
1206	1	3	2	1	2	1	1	1	2						2		2	2	1								42.7	4	30	6	60	1.2	0.12	0.0012	1	30						BUENA	EXCELENTE	EXCELENTE	EXCELENTE	EXCELENTE			EXCELENTE
1207	0	3	2	1	2	1	1	1	2						0	0	0	0	0				0						70	6	60	2.8	0.28	0.0028	1	30						BUENA	EXCELENTE	EXCELENTE	EXCELENTE	EXCELENTE			EXCELENTE
1208	0	3	2	2	2	1	1	1	2						0	0	0	0	0				0						30	6	60	1.2	0.12	0.0012	1	30						BUENA	EXCELENTE	EXCELENTE	EXCELENTE	EXCELENTE			EXCELENTE
1209	1	3	2	1	1	1	1	1	2						0	0	0	0	0				0							6	60	0	0	0	1	30						BUENA	EXCELENTE	EXCELENTE	EXCELENTE	EXCELENTE			EXCELENTE
1210	1	3	2	2	2	1	1	1	2						2	2	2	2	1				2				50.72	3		6	60	0	0	0	1	30						BUENA	EXCELENTE	EXCELENTE	EXCELENTE	EXCELENTE			EXCELENTE
1211	1	3	2	1	2	1	1	1	2						2	1		1					1				20.76	4	40	6	60	1.6	0.16	0.0016	1	30						BUENA	EXCELENTE	EXCELENTE	EXCELENTE	EXCELENTE			EXCELENTE
1212	0	3	2	2	2	1	1	1	2						0	0	0	0	0				0						30	6	60	1.2	0.12	0.0012	1	30						BUENA	EXCELENTE	EXCELENTE	EXCELENTE	EXCELENTE			EXCELENTE
1213	1	3	2	1	1	1	1	1	2							1		1	1				1				49.42	4	30	6	60	1.2	0.12	0.0012	1	30						BUENA	EXCELENTE	EXCELENTE	EXCELENTE	EXCELENTE			EXCELENTE
1214	1	3	2	1	1	1	1	1	2						1	1	2		1				1				50.1	3	60	6	60	2.4	0.24	0.0024	1	30						BUENA	EXCELENTE	EXCELENTE	EXCELENTE	EXCELENTE			EXCELENTE
1215	0	3	2	2	1	1	1	1	2						0	0	0	0	0				0						56	6	60	2.24	0.224	0.00224	1	30						BUENA	EXCELENTE	EXCELENTE	EXCELENTE	EXCELENTE			EXCELENTE
1216	1	3	2	2	1	1	1	1	2						2	1	2	1	1				2				26.18	4	30	6	60	1.2	0.12	0.0012	1	30						BUENA	EXCELENTE	EXCELENTE	EXCELENTE	EXCELENTE			EXCELENTE
1217	1	3	2	1	1	1	1	1	2						2	2		1									6.14	3	30	6	60	1.2	0.12	0.0012	1	30						BUENA	EXCELENTE	EXCELENTE	EXCELENTE	EXCELENTE			EXCELENTE
1218	1	3	2	2	2	1	1	1	2							2	1	1	1				2				47.42	4	30	6	60	1.2	0.12	0.0012	1	30						BUENA	EXCELENTE	EXCELENTE	EXCELENTE	EXCELENTE			EXCELENTE
1219	1	3	2	2	1	1	1	1	2						1	1	1	1	1				1				77.38	2	70	6	60	2.8	0.28	0.0028	1	30						BUENA	EXCELENTE	EXCELENTE	EXCELENTE	EXCELENTE			EXCELENTE
1220	1	3	2	1	1	1	1	1	2							2	1	1	1				1				70.06	2	63	6	60	2.52	0.252	0.00252	1	30						BUENA	EXCELENTE	EXCELENTE	EXCELENTE	EXCELENTE			EXCELENTE
1221	0	3	2	2	1	1	1	1	2						0	0	0	0	0				0						30	6	60	1.2	0.12	0.0012	1	30						BUENA	EXCELENTE	EXCELENTE	EXCELENTE	EXCELENTE			EXCELENTE
1222	0	3	2	2	1	1	1	1	2						0	0	0	0	0				0						30	6	60	1.2	0.12	0.0012	1	30						BUENA	EXCELENTE	EXCELENTE	EXCELENTE	EXCELENTE			EXCELENTE
1223	1	3	2	2	1	1	1	1	2						2			1	2				2				28.14	4	40	6	60	1.6	0.16	0.0016	1	30						BUENA	EXCELENTE	EXCELENTE	EXCELENTE	EXCELENTE			EXCELENTE
1224	1	3	2	1	1	1	1	1	2						2	2	2	1	2				2				2.24	4	30	6	60	1.2	0.12	0.0012	1	30						BUENA	EXCELENTE	EXCELENTE	EXCELENTE	EXCELENTE			EXCELENTE
1225	0	3	2	1	1	1	1	1	2						0	0	0	0	0				0						30	6	60	1.2	0.12	0.0012	1	30						BUENA	EXCELENTE	EXCELENTE	EXCELENTE	EXCELENTE			EXCELENTE
1226	0	3	2	2	1	1	1	1	2						0	0	0	0	0				0						30	6	60	1.2	0.12	0.0012	1	30						BUENA	EXCELENTE	EXCELENTE	EXCELENTE	EXCELENTE			EXCELENTE
1227	0	3	2	2	1	1	1	1	2						0	0	0	0	0				0						30	6	60	1.2	0.12	0.0012	1	31						BUENA	EXCELENTE	EXCELENTE	EXCELENTE	EXCELENTE			EXCELENTE
1228	1	3	2	1	2	2	3	1	2						2	2	2		2				2				24.1	4		6	60	0	0	0	1	31						BUENA	EXCELENTE	EXCELENTE	EXCELENTE	EXCELENTE			EXCELENTE
1229	1	3	2	2	2	1	1	1	2							1	1	1	1				1				66.06	3	71	6	60	2.84	0.284	0.00284	1	31						BUENA	EXCELENTE	EXCELENTE	EXCELENTE	EXCELENTE			EXCELENTE
1230	1	3	2	2	1	1	1	1	2						2		2										16.78	4	30	6	60	1.2	0.12	0.0012	1	31						BUENA	EXCELENTE	EXCELENTE	EXCELENTE	EXCELENTE			EXCELENTE
1231	1	3	2	2	2	1	1	1	2							1		1	1				1				33.4	4	30	6	60	1.2	0.12	0.0012	1	31						BUENA	EXCELENTE	EXCELENTE	EXCELENTE	EXCELENTE			EXCELENTE
1232	1	3	2	1	2	1	1	1	2						2	1	1	1	1				1				58.7	3	40	6	60	1.6	0.16	0.0016	1	31						BUENA	EXCELENTE	EXCELENTE	EXCELENTE	EXCELENTE			EXCELENTE
1233	1	3	2	1	2	1	1	1	2						2	1	1	1	2				1				38.08	4	30	6	60	1.2	0.12	0.0012	1	31						BUENA	EXCELENTE	EXCELENTE	EXCELENTE	EXCELENTE			EXCELENTE
1234	1	3	2	1	2	1	1	1	2							2	2	1	2								4.12	4	30	6	60	1.2	0.12	0.0012	1	31						BUENA	EXCELENTE	EXCELENTE	EXCELENTE	EXCELENTE			EXCELENTE
1235	0	3	2	1	2	1	1	1	2						0	0	0	0	0				0						30	6	60	1.2	0.12	0.0012	1	31						BUENA	EXCELENTE	EXCELENTE	EXCELENTE	EXCELENTE			EXCELENTE
1236	1	3	2	1	2	1	1	1	2							2	2	1	1				1				65.38	3	58	6	60	2.32	0.232	0.00232	1	31						BUENA	EXCELENTE	EXCELENTE	EXCELENTE	EXCELENTE			EXCELENTE
1237	1	3	2	1	2	1	1	1	2						2	2	2	2	1				2				14.8	4	30	6	60	1.2	0.12	0.0012	1	31						BUENA	EXCELENTE	EXCELENTE	EXCELENTE	EXCELENTE			EXCELENTE
1238	1	3	2	2	2	1	1	1	2						2	2	2	2	2				2				76.06	2	64	6	60	2.56	0.256	0.00256	1	31						BUENA	EXCELENTE	EXCELENTE	EXCELENTE	EXCELENTE			EXCELENTE
1239	1	3	2	2	1	1	1	1	2									2	2				2				22.12	4	30	6	60	1.2	0.12	0.0012	1	31						BUENA	EXCELENTE	EXCELENTE	EXCELENTE	EXCELENTE			EXCELENTE
1240	1	3	2	1	2	1	1	1	2						2	2	2	2									16.78	4	30	6	60	1.2	0.12	0.0012	1	31						BUENA	EXCELENTE	EXCELENTE	EXCELENTE	EXCELENTE			EXCELENTE
1241	1	3	2	1	1	1	1	1	2						2	2	2	2	2				2				4.24	4	30	6	60	1.2	0.12	0.0012	1	31						BUENA	EXCELENTE	EXCELENTE	EXCELENTE	EXCELENTE			EXCELENTE
1242	0	3	2	1	1	1	1	1	2						0	0	0	0	0				0							6	60	0	0	0	1	31						BUENA	EXCELENTE	EXCELENTE	EXCELENTE	EXCELENTE			EXCELENTE
1243	1	3	2	2	1	1	1	1	2							2			2								14.1	4	30	6	60	1.2	0.12	0.0012	1	31						BUENA	EXCELENTE	EXCELENTE	EXCELENTE	EXCELENTE			EXCELENTE
1244	1	3	2	1	1	1	1	1	2						0	0	0	0	0				0						30	6	60	1.2	0.12	0.0012	1	31						BUENA	EXCELENTE	EXCELENTE	EXCELENTE	EXCELENTE			EXCELENTE
1245	1	3	2	2	1	1	1	1	2						2	1	2	2	1				2				35.48	4	30	6	60	1.2	0.12	0.0012	1	31						BUENA	EXCELENTE	EXCELENTE	EXCELENTE	EXCELENTE			EXCELENTE
1246	0	3	2	2	1	1	1	1	2						0	0	0	0	0				0						30	6	60	1.2	0.12	0.0012	1	31						BUENA	EXCELENTE	EXCELENTE	EXCELENTE	EXCELENTE			EXCELENTE
1247	0	3	2	2	1	1	1	1	2						0	0	0	0	0				0							6	60	0	0	0	1	31						BUENA	EXCELENTE	EXCELENTE	EXCELENTE	EXCELENTE			EXCELENTE
1248	0	3	2	2	1	1	1	1	2						0	0	0	0	0				0						40	6	60	1.6	0.16	0.0016	1	31						BUENA	EXCELENTE	EXCELENTE	EXCELENTE	EXCELENTE			EXCELENTE
1249	0	3	2	1	1	1	1	1	2						0	0	0	0	0				0						30	6	60	1.2	0.12	0.0012	1	31						BUENA	EXCELENTE	EXCELENTE	EXCELENTE	EXCELENTE			EXCELENTE
1250	1	3	2	2	1	1	1	1	2						1		2		1				2				17.46	4	30	6	60	1.2	0.12	0.0012	1	31						BUENA	EXCELENTE	EXCELENTE	EXCELENTE	EXCELENTE			EXCELENTE
1251	1	3	2	1	1	1	1	1	2							1		1	1				1				15.46	4	30	6	60	1.2	0.12	0.0012	1	31						BUENA	EXCELENTE	EXCELENTE	EXCELENTE	EXCELENTE			EXCELENTE
1252	1	3	2	2	1	1	1	1	2							2	2						2				18.78	4	30	6	60	1.2	0.12	0.0012	1	31						BUENA	EXCELENTE	EXCELENTE	EXCELENTE	EXCELENTE			EXCELENTE
1253	1	3	2	1	1	1	1	1	2						2			2	1								45.42	4	51	6	60	2.04	0.204	0.00204	1	31						BUENA	EXCELENTE	EXCELENTE	EXCELENTE	EXCELENTE			EXCELENTE
1254	1	3	2	2	2	1	1	1	2							1	1	1	1				2				70.7	2	64	6	60	2.56	0.256	0.00256	1	31						BUENA	EXCELENTE	EXCELENTE	EXCELENTE	EXCELENTE			EXCELENTE
1255	0	3	2	2	2	1	1	1	2						0	0	0	0	0				0						30	6	60	1.2	0.12	0.0012	1	31						BUENA	EXCELENTE	EXCELENTE	EXCELENTE	EXCELENTE			EXCELENTE
1256	1	3	2	1	2	1	1	1	2						2		2	2	1				2				38.1	4	30	6	60	1.2	0.12	0.0012	1	31						BUENA	EXCELENTE	EXCELENTE	EXCELENTE	EXCELENTE			EXCELENTE
1257	0	3	2	2	1	1	1	1	2						0	0	0	0	0				0						30	6	60	1.2	0.12	0.0012	1	31						BUENA	EXCELENTE	EXCELENTE	EXCELENTE	EXCELENTE			EXCELENTE
1258	0	3	2	2	1	1	1	1	2						0	0	0	0	0				0							6	60	0	0	0	1	31						BUENA	EXCELENTE	EXCELENTE	EXCELENTE	EXCELENTE			EXCELENTE
1259	0	3	2	1	1	1	1	1	2						0	0	0	0					0						30	6	60	1.2	0.12	0.0012	1	31						BUENA	EXCELENTE	EXCELENTE	EXCELENTE	EXCELENTE			EXCELENTE
1260	1	3	2	2	1	1	1	1	2						2	2	2	2	2				2				10.14	4	30	6	60	1.2	0.12	0.0012	1	31						BUENA	EXCELENTE	EXCELENTE	EXCELENTE	EXCELENTE			EXCELENTE
1261	0	3	2	2	1	1	1	1	2						0	0	0	0	0				0						30	6	60	1.2	0.12	0.0012	1	31						BUENA	EXCELENTE	EXCELENTE	EXCELENTE	EXCELENTE			EXCELENTE
1262	1	3	2	1	1	1	1	1	2						2	2	2		2				2				57.38	3	58	6	60	2.32	0.232	0.00232	1	31						BUENA	EXCELENTE	EXCELENTE	EXCELENTE	EXCELENTE			EXCELENTE
1263	0	3	2	1	1	1	1	1	2						0	0	0	0	0				0						30	6	60	1.2	0.12	0.0012	1	31						BUENA	EXCELENTE	EXCELENTE	EXCELENTE	EXCELENTE			EXCELENTE
1264	1	3	2	2	1	1	1	1	2						2	2	2	2									38.08	4	30	6	60	1.2	0.12	0.0012	1	31						BUENA	EXCELENTE	EXCELENTE	EXCELENTE	EXCELENTE			EXCELENTE
1265	1	3	2	1	1	1	1	1	2						2		2										26.74	4	30	6	60	1.2	0.12	0.0012	1	31						BUENA	EXCELENTE	EXCELENTE	EXCELENTE	EXCELENTE			EXCELENTE
1266	1	3	2	1	2	1	1	1	2						1	2	2	2					2				18.82	4	30	6	60	1.2	0.12	0.0012	1	31						BUENA	EXCELENTE	EXCELENTE	EXCELENTE	EXCELENTE			EXCELENTE
1267	1	3	2	1	1	1	1	1	2										2								0	4	30	6	60	1.2	0.12	0.0012	1	31						BUENA	EXCELENTE	EXCELENTE	EXCELENTE	EXCELENTE			EXCELENTE
1268	0	3	2	2	2	1	1	1	2						0	0	0	0	0				0						30	6	60	1.2	0.12	0.0012	1	31						BUENA	EXCELENTE	EXCELENTE	EXCELENTE	EXCELENTE			EXCELENTE
1269	0	3	2	1	1	1	1	1	2						0	0	0	0	0				0						30	6	60	1.2	0.12	0.0012	1	31						BUENA	EXCELENTE	EXCELENTE	EXCELENTE	EXCELENTE			EXCELENTE
1270	1	3	2	1	1	1	1	1	2						2		2		2								18.1	4	30	6	60	1.2	0.12	0.0012	1	31						BUENA	EXCELENTE	EXCELENTE	EXCELENTE	EXCELENTE			EXCELENTE
1271	1	3	2	2	1	1	1	1	2						2	2	2	2	2				2				18.84	4	30	6	60	1.2	0.12	0.0012	1	31						BUENA	EXCELENTE	EXCELENTE	EXCELENTE	EXCELENTE			EXCELENTE
1272	0	3	2	2	1	1	1	1	2						0	0	0	0	0				0						30	6	60	1.2	0.12	0.0012	1	31						BUENA	EXCELENTE	EXCELENTE	EXCELENTE	EXCELENTE			EXCELENTE
1273	0	3	2	2	1	1	1	1	2						0	0	0	0	0				0							6	60	0	0	0	1	31						BUENA	EXCELENTE	EXCELENTE	EXCELENTE	EXCELENTE			EXCELENTE
1274	1	3	2	2	1	1	1	1	2						1	1	2	1	1				1				76.02	2	67	6	60	2.68	0.268	0.00268	1	31						BUENA	EXCELENTE	EXCELENTE	EXCELENTE	EXCELENTE			EXCELENTE
1275	1	3	2	2	1	1	1	1	2						2	2	2	2	2								52.1	3	76	6	60	3.04	0.304	0.00304	1	31						BUENA	EXCELENTE	EXCELENTE	EXCELENTE	EXCELENTE			EXCELENTE
1276	1	3	2	1	1	1	1	1	2						2	2	1	1	2				1				22.1	4	30	6	60	1.2	0.12	0.0012	1	31						BUENA	EXCELENTE	EXCELENTE	EXCELENTE	EXCELENTE			EXCELENTE
1277	0	3	2	1	2	1	1	1	2						0	0	0	0	0				0						30	6	60	1.2	0.12	0.0012	1	31						BUENA	EXCELENTE	EXCELENTE	EXCELENTE	EXCELENTE			EXCELENTE
1278	1	3	2	2	1	1	1	1	2							1	1	1	1				2				30.74	4	30	6	60	1.2	0.12	0.0012	1	31						BUENA	EXCELENTE	EXCELENTE	EXCELENTE	EXCELENTE			EXCELENTE
1279	1	3	2	2	1	2	3	1	2						2	1		1	2				1				34.1	4	53	6	60	2.12	0.212	0.00212	1	32						BUENA	EXCELENTE	EXCELENTE	EXCELENTE	EXCELENTE			EXCELENTE
1280	0	3	2	2	2	2	3	1	2						0	0	0	0	0				0						30	6	60	1.2	0.12	0.0012	1	32						BUENA	EXCELENTE	EXCELENTE	EXCELENTE	EXCELENTE			EXCELENTE
1281	0	3	2	2	1	2	3	1	2						0	0	0	0	0				0						30	6	60	1.2	0.12	0.0012	1	32						BUENA	EXCELENTE	EXCELENTE	EXCELENTE	EXCELENTE			EXCELENTE
1282	1	3	2	1	2	2	3	1	2						2	1	2	2	1				2				50.74	3	30	6	60	1.2	0.12	0.0012	1	32						BUENA	EXCELENTE	EXCELENTE	EXCELENTE	EXCELENTE			EXCELENTE
1283	1	3	2	2	2	2	3	1	2							1	1	1	1				2				21.5	4	30	6	60	1.2	0.12	0.0012	1	32						BUENA	EXCELENTE	EXCELENTE	EXCELENTE	EXCELENTE			EXCELENTE
1284	1	3	2	2	2	2	3	1	2							1	2	1									20.8	4	30	6	60	1.2	0.12	0.0012	1	32						BUENA	EXCELENTE	EXCELENTE	EXCELENTE	EXCELENTE			EXCELENTE
1285	1	3	2	1	1	2	3	1	2							2	2	1	1				1				33.46	4	30	6	60	1.2	0.12	0.0012	1	32						BUENA	EXCELENTE	EXCELENTE	EXCELENTE	EXCELENTE			EXCELENTE
1286	1	3	2	2	2	2	3	1	2						2	2	2	2					2				41.42	4	30	6	60	1.2	0.12	0.0012	1	32						BUENA	EXCELENTE	EXCELENTE	EXCELENTE	EXCELENTE			EXCELENTE
1287	1	3	2	1	1	2	3	1	2						2				2				2				44.72	4	30	6	60	1.2	0.12	0.0012	1	32						BUENA	EXCELENTE	EXCELENTE	EXCELENTE	EXCELENTE			EXCELENTE
1288	0	3	2	1	2	2	3	1	2						0	0	0	0	0				0						30	6	60	1.2	0.12	0.0012	1	32						BUENA	EXCELENTE	EXCELENTE	EXCELENTE	EXCELENTE			EXCELENTE
1289	1	3	2	2	1	2	3	1	2						1	1		1	1				1				46.08	4	30	6	60	1.2	0.12	0.0012	1	32						BUENA	EXCELENTE	EXCELENTE	EXCELENTE	EXCELENTE			EXCELENTE
1290	1	3	2	1	2	2	3	1	2						2	1	2	2	2				2				28.78	4		6	60	0	0	0	1	32						BUENA	EXCELENTE	EXCELENTE	EXCELENTE	EXCELENTE			EXCELENTE
1291	1	3	2	2	1	2	3	1	2						2	2	2	2	2								48.04	4	30	6	60	1.2	0.12	0.0012	1	32						BUENA	EXCELENTE	EXCELENTE	EXCELENTE	EXCELENTE			EXCELENTE
1292	0	3	2	2	2	2	3	1	2						0	0	0	0	0				0						30	6	60	1.2	0.12	0.0012	1	32						BUENA	EXCELENTE	EXCELENTE	EXCELENTE	EXCELENTE			EXCELENTE
1293	0	3	2	2	1	2	3	1	2						0	0	0	0	0				0						30	6	60	1.2	0.12	0.0012	1	32						BUENA	EXCELENTE	EXCELENTE	EXCELENTE	EXCELENTE			EXCELENTE
1294	1	3	2	1	1	2	3	1	2						2	2	2	2	1				2				56.06	3	55	6	60	2.2	0.22	0.0022	1	32						BUENA	EXCELENTE	EXCELENTE	EXCELENTE	EXCELENTE			EXCELENTE
1295	1	3	2	1	1	2	3	1	2						1	1		1	1				1				64.02	3	67	6	60	2.68	0.268	0.00268	1	32						BUENA	EXCELENTE	EXCELENTE	EXCELENTE	EXCELENTE			EXCELENTE
1296	1	3	2	2	1	2	3	1	2						2	2	2	2									55.38	3	57	6	60	2.28	0.228	0.00228	1	32						BUENA	EXCELENTE	EXCELENTE	EXCELENTE	EXCELENTE			EXCELENTE
1297	0	3	2	1	1	2	3	1	2						0	0	0	0	0				0						30	6	60	1.2	0.12	0.0012	1	32						BUENA	EXCELENTE	EXCELENTE	EXCELENTE	EXCELENTE			EXCELENTE
1298	0	3	2	2	2	2	3	1	2						0	0	0	0	0				0						30	6	60	1.2	0.12	0.0012	1	32						BUENA	EXCELENTE	EXCELENTE	EXCELENTE	EXCELENTE			EXCELENTE
1299	1	3	2	1	1	2	3	1	2						1	1	1	1	1				1				80.7	2	73	6	60	2.92	0.292	0.00292	1	32						BUENA	EXCELENTE	EXCELENTE	EXCELENTE	EXCELENTE			EXCELENTE
1300	1	3	2	1	2	2	3	1	2							2	1	1					1				48.72	4	30	6	60	1.2	0.12	0.0012	1	32						BUENA	EXCELENTE	EXCELENTE	EXCELENTE	EXCELENTE			EXCELENTE
1301	0	3	2	2	2	2	3	1	2						0	0	0	0	0				0						30	6	60	1.2	0.12	0.0012	1	32						BUENA	EXCELENTE	EXCELENTE	EXCELENTE	EXCELENTE			EXCELENTE
1302	1	3	2	1	2	2	3	1	2							1	1	1	2				1				59.4	3	30	6	60	1.2	0.12	0.0012	1	32						BUENA	EXCELENTE	EXCELENTE	EXCELENTE	EXCELENTE			EXCELENTE
1303	1	3	2	1	1	2	3	1	2						1	1		1	1				1				74.72	2	67	6	60	2.68	0.268	0.00268	1	32						BUENA	EXCELENTE	EXCELENTE	EXCELENTE	EXCELENTE			EXCELENTE
1304	1	3	2	1	2	2	3	1	2						2	2			2				2				46.06	4	30	6	60	1.2	0.12	0.0012	1	32						BUENA	EXCELENTE	EXCELENTE	EXCELENTE	EXCELENTE			EXCELENTE
1305	1	3	2	2	1	2	3	1	2						2		2	2					2				48.76	4	58	6	60	2.32	0.232	0.00232	1	32						BUENA	EXCELENTE	EXCELENTE	EXCELENTE	EXCELENTE			EXCELENTE
1306	0	3	2	1	1	2	3	1	2						0	0	0	0	0				0						30	6	60	1.2	0.12	0.0012	1	32						BUENA	EXCELENTE	EXCELENTE	EXCELENTE	EXCELENTE			EXCELENTE
1307	1	3	2	1	2	2	3	1	2							2		2	2				2				48.06	4	40	6	60	1.6	0.16	0.0016	1	32						BUENA	EXCELENTE	EXCELENTE	EXCELENTE	EXCELENTE			EXCELENTE
1308	1	3	2	2	1	2	3	1	2							2	2	2	1								36.74	4	40	6	60	1.6	0.16	0.0016	1	32						BUENA	EXCELENTE	EXCELENTE	EXCELENTE	EXCELENTE			EXCELENTE
1309	1	3	2	2	2	2	3	1	2						1		1	1									65.34	3	57	6	60	2.28	0.228	0.00228	1	32						BUENA	EXCELENTE	EXCELENTE	EXCELENTE	EXCELENTE			EXCELENTE
1310	1	3	2	2	2	2	3	1	2						2	2			2				2				45.42	4	30	6	60	1.2	0.12	0.0012	1	32						BUENA	EXCELENTE	EXCELENTE	EXCELENTE	EXCELENTE			EXCELENTE
1311	1	3	2	1	2	1	1	1	2						2		2	2					2				29.44	4	30	6	60	1.2	0.12	0.0012	1	32						BUENA	EXCELENTE	EXCELENTE	EXCELENTE	EXCELENTE			EXCELENTE
1312	1	3	2	2	2	2	3	1	2							1	1	1	1				2				57.42	3	61	6	60	2.44	0.244	0.00244	1	32						BUENA	EXCELENTE	EXCELENTE	EXCELENTE	EXCELENTE			EXCELENTE
1313	1	3	2	2	2	2	2	1	2						2		1	1	1				1				27.42	4	30	6	60	1.2	0.12	0.0012	1	32						BUENA	EXCELENTE	EXCELENTE	EXCELENTE	EXCELENTE			EXCELENTE
1314	1	3	2	1	2	2	3	1	2						1	1		1	2				1				73.38	2	66	6	60	2.64	0.264	0.00264	1	32						BUENA	EXCELENTE	EXCELENTE	EXCELENTE	EXCELENTE			EXCELENTE
1315	1	3	2	1	1	2	3	1	2						1	1	1	1	1				1				75.38	2	40	6	60	1.6	0.16	0.0016	1	32						BUENA	EXCELENTE	EXCELENTE	EXCELENTE	EXCELENTE			EXCELENTE
1316	1	3	2	1	1	2	3	1	2						1	2	2	1	1				1				22.76	4	30	6	60	1.2	0.12	0.0012	1	32						BUENA	EXCELENTE	EXCELENTE	EXCELENTE	EXCELENTE			EXCELENTE
1317	1	3	2	1	1	2	2	1	2						2	2	2	2	1				2				78.7	2	40	6	60	1.6	0.16	0.0016	1	32						BUENA	EXCELENTE	EXCELENTE	EXCELENTE	EXCELENTE			EXCELENTE
1318	1	3	2	2	1	2	3	1	2						1	2	2		1				1				16.16	4	30	6	60	1.2	0.12	0.0012	1	32						BUENA	EXCELENTE	EXCELENTE	EXCELENTE	EXCELENTE			EXCELENTE
1319	0	3	2	2	2	2	2	1	2						0	0	0	0	0				0						30	6	60	1.2	0.12	0.0012	1	32						BUENA	EXCELENTE	EXCELENTE	EXCELENTE	EXCELENTE			EXCELENTE
1320	1	3	2	2	2	2	2	1	2						2	2		2	2				2				45.42	4	40	6	60	1.6	0.16	0.0016	1	32						BUENA	EXCELENTE	EXCELENTE	EXCELENTE	EXCELENTE			EXCELENTE
1321	1	3	2	1	2	2	3	1	2							2		1	2				2				0	4	40	6	60	1.6	0.16	0.0016	1	32						BUENA	EXCELENTE	EXCELENTE	EXCELENTE	EXCELENTE			EXCELENTE
1322	1	3	2	2	2	2	2	1	2						2	2	2		2				2				46.76	4	30	6	60	1.2	0.12	0.0012	1	32						BUENA	EXCELENTE	EXCELENTE	EXCELENTE	EXCELENTE			EXCELENTE
1323	1	3	2	1	1	1	1	1	2						2		2	2	2				2				6.84	3	30	6	60	1.2	0.12	0.0012	1	32						BUENA	EXCELENTE	EXCELENTE	EXCELENTE	EXCELENTE			EXCELENTE
1324	1	3	2	1	2	1	1	1	2						2	2		2									51.38	3	40	6	60	1.6	0.16	0.0016	1	32						BUENA	EXCELENTE	EXCELENTE	EXCELENTE	EXCELENTE			EXCELENTE
1325	1	3	2	2	1	1	1	1	2								2	2									43.4	4	30	6	60	1.2	0.12	0.0012	1	32						BUENA	EXCELENTE	EXCELENTE	EXCELENTE	EXCELENTE			EXCELENTE
1326	1	3	2	2	1	1	1	1	2						2	2	2	2	1								56.02	3	56	6	60	2.24	0.224	0.00224	1	32						BUENA	EXCELENTE	EXCELENTE	EXCELENTE	EXCELENTE			EXCELENTE
1327	1	3	2	2	1	1	1	1	2							2	1	1	1				1				39.4	4	30	6	60	1.2	0.12	0.0012	1	32						BUENA	EXCELENTE	EXCELENTE	EXCELENTE	EXCELENTE			EXCELENTE
1328	1	3	2	1	1	1	1	1	2						2	2	2		2				1				30.76	4	30	6	60	1.2	0.12	0.0012	1	32						BUENA	EXCELENTE	EXCELENTE	EXCELENTE	EXCELENTE			EXCELENTE
1329	1	3	2	2	1	1	1	1	2						1	1	1	1	1				1				72.04	2	60	6	60	2.4	0.24	0.0024	1	32						BUENA	EXCELENTE	EXCELENTE	EXCELENTE	EXCELENTE			EXCELENTE
1330	1	3	2	1	1	1	1	1	2								2	2	2				2				47.4	4	30	6	60	1.2	0.12	0.0012	1	32						BUENA	EXCELENTE	EXCELENTE	EXCELENTE	EXCELENTE			EXCELENTE
1331	1	3	2	1	1	2	3	1	2						2	1	2	2	2								43.42	4	40	6	60	1.6	0.16	0.0016	1	33						BUENA	EXCELENTE	EXCELENTE	EXCELENTE	EXCELENTE			EXCELENTE
1332	1	3	2	2	1	2	3	1	2						2	2	2	2	2				2				83.36	2	75	6	60	3	0.3	0.003	1	33						BUENA	EXCELENTE	EXCELENTE	EXCELENTE	EXCELENTE			EXCELENTE
1333	1	3	2	1	1	2	3	1	2						1	1	1	2	2				2				54.1	3	46	6	60	1.84	0.184	0.00184	1	33						BUENA	EXCELENTE	EXCELENTE	EXCELENTE	EXCELENTE			EXCELENTE
1334	1	3	2	2	2	2	3	1	2							1	1	1	1				1				44.1	4	26	6	60	1.04	0.104	0.00104	1	33						BUENA	EXCELENTE	EXCELENTE	EXCELENTE	EXCELENTE			EXCELENTE
1335	1	3	2	2	1	2	3	1	2								2	2	2				2				45.4	4	48	6	60	1.92	0.192	0.00192	1	33						BUENA	EXCELENTE	EXCELENTE	EXCELENTE	EXCELENTE			EXCELENTE
1336	1	3	2	1	2	2	3	1	2						1	1	2	1	1				1				65.38	3	47	6	60	1.88	0.188	0.00188	1	33						BUENA	EXCELENTE	EXCELENTE	EXCELENTE	EXCELENTE			EXCELENTE
1337	0	3	2	2	1	2	3	1	2						0	0	0	0	0				0							6	60	0	0	0	1	33						BUENA	EXCELENTE	EXCELENTE	EXCELENTE	EXCELENTE			EXCELENTE
1338	1	3	2	2	2	2	3	1	2						2			1	1				1				40.76	4	41	6	60	1.64	0.164	0.00164	1	33						BUENA	EXCELENTE	EXCELENTE	EXCELENTE	EXCELENTE			EXCELENTE
1339	1	3	2	2	1	2	3	1	2								1	1	1				1				72.7	2	71	6	60	2.84	0.284	0.00284	1	33						BUENA	EXCELENTE	EXCELENTE	EXCELENTE	EXCELENTE			EXCELENTE
1340	0	3	2	1	1	2	3	1	2						0	0	0	0	0				0							6	60	0	0	0	1	33						BUENA	EXCELENTE	EXCELENTE	EXCELENTE	EXCELENTE			EXCELENTE
1341	1	3	2	1	2	2	3	1	2						1	1	1	1	1				1				72.04	2	62	6	60	2.48	0.248	0.00248	1	33						BUENA	EXCELENTE	EXCELENTE	EXCELENTE	EXCELENTE			EXCELENTE
1342	1	3	2	1	2	2	3	1	2						2	2	2	2	2				2				66.7	3	58	6	60	2.32	0.232	0.00232	1	33						BUENA	EXCELENTE	EXCELENTE	EXCELENTE	EXCELENTE			EXCELENTE
1343	1	3	2	1	1	2	3	1	2						2	2	2	2	2				2				56.06	3	44	6	60	1.76	0.176	0.00176	1	33						BUENA	EXCELENTE	EXCELENTE	EXCELENTE	EXCELENTE			EXCELENTE
1344	1	3	2	1	1	2	3	1	2						2	2	2	2	2				2				70.7	2	46	6	60	1.84	0.184	0.00184	1	33						BUENA	EXCELENTE	EXCELENTE	EXCELENTE	EXCELENTE			EXCELENTE
1345	1	3	2	1	2	2	3	1	2						1	2	2	1	1								44.76	4	36	6	60	1.44	0.144	0.00144	1	33						BUENA	EXCELENTE	EXCELENTE	EXCELENTE	EXCELENTE			EXCELENTE
1346	1	3	2	2	2	2	2	1	2						2	2	2	1	1				2				58.72	3	43	6	60	1.72	0.172	0.00172	1	33						BUENA	EXCELENTE	EXCELENTE	EXCELENTE	EXCELENTE			EXCELENTE
1347	0	3	2	2	2	2	3	1	2						0	0	0	0	0				0						37	6	60	1.48	0.148	0.00148	1	33						BUENA	EXCELENTE	EXCELENTE	EXCELENTE	EXCELENTE			EXCELENTE
1348	1	3	2	1	2	2	3	1	2						2		2						2				22.1	4	32	6	60	1.28	0.128	0.00128	1	33						BUENA	EXCELENTE	EXCELENTE	EXCELENTE	EXCELENTE			EXCELENTE
1349	1	3	2	2	1	2	3	1	2						2	1	2	2	2				2				54.72	3	44	6	60	1.76	0.176	0.00176	1	33						BUENA	EXCELENTE	EXCELENTE	EXCELENTE	EXCELENTE			EXCELENTE
1350	1	3	2	1	2	2	3	1	2								1	1	1				1				52.72	3	42	6	60	1.68	0.168	0.00168	1	33						BUENA	EXCELENTE	EXCELENTE	EXCELENTE	EXCELENTE			EXCELENTE
1351	1	3	2	1	2	2	3	1	2								2	1	1				1				39.44	4	33	6	60	1.32	0.132	0.00132	1	33						BUENA	EXCELENTE	EXCELENTE	EXCELENTE	EXCELENTE			EXCELENTE
1352	1	3	2	1	2	2	3	1	2						1	1	1	1	1								66.04	3	70	6	60	2.8	0.28	0.0028	1	33						BUENA	EXCELENTE	EXCELENTE	EXCELENTE	EXCELENTE			EXCELENTE
1353	0	3	2	2	2	2	3	1	2						0	0	0	0	0				0						13	6	60	0.52	0.052	0.00052	1	33						BUENA	EXCELENTE	EXCELENTE	EXCELENTE	EXCELENTE			EXCELENTE
1354	1	3	2	2	1	1	1	1	2						2	2	2	2	2				2				56.06	3	56	6	60	2.24	0.224	0.00224	1	33						BUENA	EXCELENTE	EXCELENTE	EXCELENTE	EXCELENTE			EXCELENTE
1355	1	3	2	1	2	2	3	1	2						2			2	1				2				38.72	4	30	6	60	1.2	0.12	0.0012	1	34						BUENA	EXCELENTE	EXCELENTE	EXCELENTE	EXCELENTE			EXCELENTE
1356	1	3	2	1	1	2	3	1	2						2	2	2	2	1				2				71.36	2	45	6	60	1.8	0.18	0.0018	1	34						BUENA	EXCELENTE	EXCELENTE	EXCELENTE	EXCELENTE			EXCELENTE
1357	0	3	2	2	1	2	3	1	2						0	0	0	0	0				0						10	6	60	0.4	0.04	0.0004	1	34						BUENA	EXCELENTE	EXCELENTE	EXCELENTE	EXCELENTE			EXCELENTE
1358	1	3	2	2	1	2	3	1	2						2	2	2	2	2				2				50.74	3	45	6	60	1.8	0.18	0.0018	1	34						BUENA	EXCELENTE	EXCELENTE	EXCELENTE	EXCELENTE			EXCELENTE
1359	1	3	2	1	1	2	3	1	2							2	1	1	2				1				44.78	4	39	6	60	1.56	0.156	0.00156	1	34						BUENA	EXCELENTE	EXCELENTE	EXCELENTE	EXCELENTE			EXCELENTE
1360	0	3	2	1	2	2	3	1	2						0	0	0	0	0				0							6	60	0	0	0	1	34						BUENA	EXCELENTE	EXCELENTE	EXCELENTE	EXCELENTE			EXCELENTE
1361	1	3	2	2	2	2	3	1	2							1	1	1	2				1				67.36	3	63	6	60	2.52	0.252	0.00252	1	34						BUENA	EXCELENTE	EXCELENTE	EXCELENTE	EXCELENTE			EXCELENTE
1362	1	3	2	1	2	2	3	1	2						2	2		2	1				2				55.4	3	56	6	60	2.24	0.224	0.00224	1	34						BUENA	EXCELENTE	EXCELENTE	EXCELENTE	EXCELENTE			EXCELENTE
1363	1	3	2	1	1	2	3	1	2						1	1	1	1	1				1				70.72	2	43	6	60	1.72	0.172	0.00172	1	34						BUENA	EXCELENTE	EXCELENTE	EXCELENTE	EXCELENTE			EXCELENTE
1364	1	3	2	2	2	2	3	1	2						2	1	1	2	1				2				21.46	4	39	6	60	1.56	0.156	0.00156	1	34						BUENA	EXCELENTE	EXCELENTE	EXCELENTE	EXCELENTE			EXCELENTE
1365	1	3	2	2	2	2	3	1	2						1	1	1	1	2								60.74	3	44	6	60	1.76	0.176	0.00176	1	34						BUENA	EXCELENTE	EXCELENTE	EXCELENTE	EXCELENTE			EXCELENTE
1366	0	3	2	1	1	2	3	1	2						0	0	0	0	0				0						41	6	60	1.64	0.164	0.00164	1	34						BUENA	EXCELENTE	EXCELENTE	EXCELENTE	EXCELENTE			EXCELENTE
1367	0	3	2	2	1	2	2	1	2						0	0	0	0	1				0				38	4	37	6	60	1.48	0.148	0.00148	1	34						BUENA	EXCELENTE	EXCELENTE	EXCELENTE	EXCELENTE			EXCELENTE
1368	0	3	2	1	1	2	3	1	2						0	0	0	0	0				0						9	6	60	0.36	0.036	0.00036	1	34						BUENA	EXCELENTE	EXCELENTE	EXCELENTE	EXCELENTE			EXCELENTE
1369	0	3	2	2	2	2	3	1	2						0	0	0	0	0				0						7	6	60	0.28	0.028	0.00028	1	34						BUENA	EXCELENTE	EXCELENTE	EXCELENTE	EXCELENTE			EXCELENTE
1370	0	3	2	1	1	2	2	1	2						0	0	0	0	0				0						7	6	60	0.28	0.028	0.00028	1	34						BUENA	EXCELENTE	EXCELENTE	EXCELENTE	EXCELENTE			EXCELENTE
1371	1	3	2	1	2	2	3	1	2							1	1	1	1				1				56.72	3	40	6	60	1.6	0.16	0.0016	1	34						BUENA	EXCELENTE	EXCELENTE	EXCELENTE	EXCELENTE			EXCELENTE
1372	1	3	2	1	2	2	3	1	2							1	1	1	1				2				58.06	3	61	6	60	2.44	0.244	0.00244	1	34						BUENA	EXCELENTE	EXCELENTE	EXCELENTE	EXCELENTE			EXCELENTE
1373	0	3	2	2	2	2	3	1	2						0	0	0	0	0				0							6	60	0	0	0	1	34						BUENA	EXCELENTE	EXCELENTE	EXCELENTE	EXCELENTE			EXCELENTE
1374	0	3	2	1	2	2	2	1	2						0	0	0	0	0				0						15	6	60	0.6	0.06	0.0006	1	34						BUENA	EXCELENTE	EXCELENTE	EXCELENTE	EXCELENTE			EXCELENTE
1375	0	3	2	1	2	2	2	1	2						0	0	0	0	0				0							6	60	0	0	0	1	34						BUENA	EXCELENTE	EXCELENTE	EXCELENTE	EXCELENTE			EXCELENTE
1376	0	3	2	1	1	2	2	1	2						0	0	0	0	0				0							6	60	0	0	0	1	34						BUENA	EXCELENTE	EXCELENTE	EXCELENTE	EXCELENTE			EXCELENTE
1377	1	3	2	2	2	2	3	1	2						2		2	2	1				2				51.42	3	43	6	60	1.72	0.172	0.00172	1	34						BUENA	EXCELENTE	EXCELENTE	EXCELENTE	EXCELENTE			EXCELENTE
1378	1	3	2	2	1	2	3	1	2							1	1	1	2				1				66.08	3	46	6	60	1.84	0.184	0.00184	1	34						BUENA	EXCELENTE	EXCELENTE	EXCELENTE	EXCELENTE			EXCELENTE
1379	0	3	2	1	2	2	2	1	2						0	0	0	0	0				0							6	60	0	0	0	1	34						BUENA	EXCELENTE	EXCELENTE	EXCELENTE	EXCELENTE			EXCELENTE
1380	0	3	2	1	1	2	3	1	2						0	0	0	0	0				0						30	6	60	1.2	0.12	0.0012	1	34						BUENA	EXCELENTE	EXCELENTE	EXCELENTE	EXCELENTE			EXCELENTE
1381	1	3	2	1	1	2	3	1	2						2	1	1	1	1				2				57.42	3	35	6	60	1.4	0.14	0.0014	1	34						BUENA	EXCELENTE	EXCELENTE	EXCELENTE	EXCELENTE			EXCELENTE
1382	1	3	2	2	1	2	2	1	2						2	2		2	2				2				28.12	4	32	6	60	1.28	0.128	0.00128	1	34						BUENA	EXCELENTE	EXCELENTE	EXCELENTE	EXCELENTE			EXCELENTE
1383	1	3	2	1	1	1	1	1	2						2	2	2						2				64	3	80	6	60	3.2	0.32	0.0032	1	34						BUENA	EXCELENTE	EXCELENTE	EXCELENTE	EXCELENTE			EXCELENTE
1384	0	3	2	1	1	2	2	1	2						0	0	0	0	0				0						41	6	60	1.64	0.164	0.00164	1	34						BUENA	EXCELENTE	EXCELENTE	EXCELENTE	EXCELENTE			EXCELENTE
1385	1	3	2	1	2	2	2	1	2							1	1	1					1				58.06	3	60	6	60	2.4	0.24	0.0024	1	34						BUENA	EXCELENTE	EXCELENTE	EXCELENTE	EXCELENTE			EXCELENTE
1386	1	3	2	2	1	1	1	1	2						1	1	2	2	1				2				26.76	4	37	6	60	1.48	0.148	0.00148	1	34						BUENA	EXCELENTE	EXCELENTE	EXCELENTE	EXCELENTE			EXCELENTE
1387	1	3	2	2	1	1	1	1	2							2	1						1				54.04	3	55	6	60	2.2	0.22	0.0022	1	34						BUENA	EXCELENTE	EXCELENTE	EXCELENTE	EXCELENTE			EXCELENTE
1388	1	3	2	2	1	1	1	1	2						2	2	2	2	1				2				88.02	2	90	6	60	3.6	0.36	0.0036	1	34						BUENA	EXCELENTE	EXCELENTE	EXCELENTE	EXCELENTE			EXCELENTE
1389	1	3	2	1	1	1	1	1	2						1		1	1	1				1				78.04	2	90	6	60	3.6	0.36	0.0036	1	34						BUENA	EXCELENTE	EXCELENTE	EXCELENTE	EXCELENTE			EXCELENTE
1390	1	3	2	2	1	1	1	1	2						2	2	2	2	1				2				53.36	3	56	6	60	2.24	0.224	0.00224	1	34						BUENA	EXCELENTE	EXCELENTE	EXCELENTE	EXCELENTE			EXCELENTE
1391	1	3	2	1	1	1	1	1	2						2	1	1	1	2				1				55.42	3	60	6	60	2.4	0.24	0.0024	1	34						BUENA	EXCELENTE	EXCELENTE	EXCELENTE	EXCELENTE			EXCELENTE
1392	1	3	2	2	1	1	1	1	2						2	2	2	2	1				2				35.44	4	21	6	60	0.84	0.084	0.00084	1	34						BUENA	EXCELENTE	EXCELENTE	EXCELENTE	EXCELENTE			EXCELENTE
1393	0	3	2	2	1	1	1	1	2						0	0	0	0	0				0						23	6	60	0.92	0.092	0.00092	1	34						BUENA	EXCELENTE	EXCELENTE	EXCELENTE	EXCELENTE			EXCELENTE
1394	0	3	2	2	2	1	1	1	2						0	0	0	0	0				0						35	6	60	1.4	0.14	0.0014	1	34						BUENA	EXCELENTE	EXCELENTE	EXCELENTE	EXCELENTE			EXCELENTE
1395	0	3	2	1	2	1	1	1	2						0	0	0	0	0				0							6	60	0	0	0	1	34						BUENA	EXCELENTE	EXCELENTE	EXCELENTE	EXCELENTE			EXCELENTE
1396	1	3	2	1	2	2	3	1	2						1	2	1	1	1								66.04	3	41	6	60	1.64	0.164	0.00164	1	35						BUENA	EXCELENTE	EXCELENTE	EXCELENTE	EXCELENTE			EXCELENTE
1397	0	3	2	2	2	2	3	1	2						0	0	0	0	0				0							6	60	0	0	0	1	35						BUENA	EXCELENTE	EXCELENTE	EXCELENTE	EXCELENTE			EXCELENTE
1398	1	3	2	1	1	2	3	1	2						2	2	2	2					2				74.04	2	12	6	60	0.48	0.048	0.00048	1	35						BUENA	EXCELENTE	EXCELENTE	EXCELENTE	EXCELENTE			EXCELENTE
1399	1	3	2	2	1	2	3	1	2							1	1	1	1				1				62.04	3	44	6	60	1.76	0.176	0.00176	1	35						BUENA	EXCELENTE	EXCELENTE	EXCELENTE	EXCELENTE			EXCELENTE
1400	1	3	2	2	2	2	3	1	2							1	1	1	1								69.38	3	46	6	60	1.84	0.184	0.00184	1	35						BUENA	EXCELENTE	EXCELENTE	EXCELENTE	EXCELENTE			EXCELENTE
1401	1	3	2	2	1	2	3	1	2						2	2	2		1				2				58.72	3	31	6	60	1.24	0.124	0.00124	1	35						BUENA	EXCELENTE	EXCELENTE	EXCELENTE	EXCELENTE			EXCELENTE
1402	1	3	2	1	1	2	3	1	2						2	2	2	2	1				2				64.7	3	34	6	60	1.36	0.136	0.00136	1	35						BUENA	EXCELENTE	EXCELENTE	EXCELENTE	EXCELENTE			EXCELENTE
1403	0	3	2	1	1	2	3	1	2						0	0	0	0	0				0						14	6	60	0.56	0.056	0.00056	1	35						BUENA	EXCELENTE	EXCELENTE	EXCELENTE	EXCELENTE			EXCELENTE
1404	1	3	2	2	1	2	3	1	2								1	1					1				56.04	3	60	6	60	2.4	0.24	0.0024	1	35						BUENA	EXCELENTE	EXCELENTE	EXCELENTE	EXCELENTE			EXCELENTE
1405	1	3	2	2	1	2	3	1	2							2	2		2								62.7	3	64	6	60	2.56	0.256	0.00256	1	35						BUENA	EXCELENTE	EXCELENTE	EXCELENTE	EXCELENTE			EXCELENTE
1406	1	3	2	1	2	2	3	1	2						2	1	2	2	2				2				41.4	4	24	6	60	0.96	0.096	0.00096	1	35						BUENA	EXCELENTE	EXCELENTE	EXCELENTE	EXCELENTE			EXCELENTE
1407	1	3	2	1	2	2	3	1	2						1	1	1	1									59.36	3	40	6	60	1.6	0.16	0.0016	1	35						BUENA	EXCELENTE	EXCELENTE	EXCELENTE	EXCELENTE			EXCELENTE
1408	1	3	2	1	1	2	3	1	2						1	2	1	1	2				1				48.72	4	45	6	60	1.8	0.18	0.0018	1	35						BUENA	EXCELENTE	EXCELENTE	EXCELENTE	EXCELENTE			EXCELENTE
1409	1	3	2	1	2	2	3	1	2						2	2	2	2	1				2				59.4	3	45	6	60	1.8	0.18	0.0018	1	35						BUENA	EXCELENTE	EXCELENTE	EXCELENTE	EXCELENTE			EXCELENTE
1410	1	3	2	2	1	2	3	1	2						1	1	1	1	2				1				70.7	2	71	6	60	2.84	0.284	0.00284	1	35						BUENA	EXCELENTE	EXCELENTE	EXCELENTE	EXCELENTE			EXCELENTE
1411	1	3	2	1	1	2	3	1	2							1	2	1					1				56.72	3	45	6	60	1.8	0.18	0.0018	1	35						BUENA	EXCELENTE	EXCELENTE	EXCELENTE	EXCELENTE			EXCELENTE
1412	1	3	2	1	1	2	3	1	2							1	2	1	2				1				31.44	4	12	6	60	0.48	0.048	0.00048	1	35						BUENA	EXCELENTE	EXCELENTE	EXCELENTE	EXCELENTE			EXCELENTE
1413	1	3	2	1	1	2	2	1	2						2		2		2				2				13.46	4	14	6	60	0.56	0.056	0.00056	1	35						BUENA	EXCELENTE	EXCELENTE	EXCELENTE	EXCELENTE			EXCELENTE
1414	1	3	2	2	1	2	2	1	2							2		2					1				36.72	4	24	6	60	0.96	0.096	0.00096	1	35						BUENA	EXCELENTE	EXCELENTE	EXCELENTE	EXCELENTE			EXCELENTE
1415	0	3	2	1	1	2	3	1	2						0	0	0	0	0				0						7	6	60	0.28	0.028	0.00028	1	35						BUENA	EXCELENTE	EXCELENTE	EXCELENTE	EXCELENTE			EXCELENTE
1416	1	3	2	1	2	1	1	1	2						1	2	2	2	2				1				80.02	2	84	6	60	3.36	0.336	0.00336	2	36						EXCELENTE	BUENA	BUENA	EXCELENTE	EXCELENTE			EXCELENTE
1417	1	3	2	1	2	1	1	1	2							1	2	2	1								52.76	3	43	6	60	1.72	0.172	0.00172	2	36						EXCELENTE	BUENA	BUENA	EXCELENTE	EXCELENTE			EXCELENTE
1418	1	3	2	2	2	1	1	1	2						1	1	2	2	1				1				62.72	3	68	6	60	2.72	0.272	0.00272	2	36						EXCELENTE	BUENA	BUENA	EXCELENTE	EXCELENTE			EXCELENTE
1419	1	3	2	2	2	1	1	1	2						1	2	1	2	1				2				86.7	2	77	6	60	3.08	0.308	0.00308	2	36						EXCELENTE	BUENA	BUENA	EXCELENTE	EXCELENTE			EXCELENTE
1420	0	3	2	1	2	1	1	1	2						0	0	0	0	0				0							6	60	0	0	0	2	36						EXCELENTE	BUENA	BUENA	EXCELENTE	EXCELENTE			EXCELENTE
1421	1	3	2	1	2	1	1	1	2						2	1	2	2	1				2				69.38	3	62	6	60	2.48	0.248	0.00248	2	36						EXCELENTE	BUENA	BUENA	EXCELENTE	EXCELENTE			EXCELENTE
1422	1	3	2	2	2	1	1	1	2						2	1	2	2	1				2				66.06	3	64	6	60	2.56	0.256	0.00256	2	36						EXCELENTE	BUENA	BUENA	EXCELENTE	EXCELENTE			EXCELENTE
1423	1	3	2	1	2	1	1	1	2						1	1	2	1	1				1				72.7	2	8	6	60	0.32	0.032	0.00032	2	36						EXCELENTE	BUENA	BUENA	EXCELENTE	EXCELENTE			EXCELENTE
1424	1	3	2	2	2	1	1	1	2								2	2	1				1				66	3	67	6	60	2.68	0.268	0.00268	2	36						EXCELENTE	BUENA	BUENA	EXCELENTE	EXCELENTE			EXCELENTE
1425	1	3	2	2	2	1	1	1	2						1	2	1	2	1								50.06	3	60	6	60	2.4	0.24	0.0024	2	36						EXCELENTE	BUENA	BUENA	EXCELENTE	EXCELENTE			EXCELENTE
1426	1	3	2	2	2	1	1	1	2						1	2	2	2	2				2				52.08	3	64	6	60	2.56	0.256	0.00256	2	36						EXCELENTE	BUENA	BUENA	EXCELENTE	EXCELENTE			EXCELENTE
1427	0	3	2	1	2	1	1	1	2						0	0	0	0	0				0							6	60	0	0	0	2	36						EXCELENTE	BUENA	BUENA	EXCELENTE	EXCELENTE			EXCELENTE
1428	1	3	2	2	2	1	1	1	2						2	1	2	1	1				2				67.38	3	62	6	60	2.48	0.248	0.00248	2	36						EXCELENTE	BUENA	BUENA	EXCELENTE	EXCELENTE			EXCELENTE
1429	1	3	2	1	2	1	1	1	2						2	1	2	2	1				1				68.06	3	76	6	60	3.04	0.304	0.00304	2	36						EXCELENTE	BUENA	BUENA	EXCELENTE	EXCELENTE			EXCELENTE
1430	1	3	2	2	2	1	1	1	2						2	1	2	2	1				2				83.36	2	83	6	60	3.32	0.332	0.00332	2	36						EXCELENTE	BUENA	BUENA	EXCELENTE	EXCELENTE			EXCELENTE
1431	1	3	2	1	2	1	1	1	2						1		2		1				2				18.8	4	34	6	60	1.36	0.136	0.00136	2	36						EXCELENTE	BUENA	BUENA	EXCELENTE	EXCELENTE			EXCELENTE
1432	1	3	2	1	2	1	1	1	2							1	2	2	1				2				68.02	3	67	6	60	2.68	0.268	0.00268	2	36						EXCELENTE	BUENA	BUENA	EXCELENTE	EXCELENTE			EXCELENTE
1433	1	3	2	2	2	1	1	1	2								2		1				1				38.72	4	46	6	60	1.84	0.184	0.00184	2	36						EXCELENTE	BUENA	BUENA	EXCELENTE	EXCELENTE			EXCELENTE
1434	1	3	2	2	2	1	1	1	2						2	2	1	2	1				2				70.72	2	72	6	60	2.88	0.288	0.00288	2	36						EXCELENTE	BUENA	BUENA	EXCELENTE	EXCELENTE			EXCELENTE
1435	1	3	2	2	2	1	1	1	2						2		2	1					2				48.06	4	57	6	60	2.28	0.228	0.00228	2	36						EXCELENTE	BUENA	BUENA	EXCELENTE	EXCELENTE			EXCELENTE
1436	1	3	2	2	2	1	1	1	2						2	2	2	2	2				1				77.36	2	74	6	60	2.96	0.296	0.00296	2	36						EXCELENTE	BUENA	BUENA	EXCELENTE	EXCELENTE			EXCELENTE
1437	1	3	2	2	2	1	1	1	2						1	2	1	2	1				1				92.02	1	96	6	60	3.84	0.384	0.00384	2	36						EXCELENTE	BUENA	BUENA	EXCELENTE	EXCELENTE			EXCELENTE
1438	1	3	2	2	2	1	1	1	2						2	1	2	2	1								63.38	3	70	6	60	2.8	0.28	0.0028	2	36						EXCELENTE	BUENA	BUENA	EXCELENTE	EXCELENTE			EXCELENTE
1439	1	3	2	1	2	1	1	1	2						2	1	1	2	1				2				49.42	4	47	6	60	1.88	0.188	0.00188	2	36						EXCELENTE	BUENA	BUENA	EXCELENTE	EXCELENTE			EXCELENTE
1440	1	3	2	2	2	1	1	1	2						2	2	1	2					2				52.08	3	58	6	60	2.32	0.232	0.00232	2	36						EXCELENTE	BUENA	BUENA	EXCELENTE	EXCELENTE			EXCELENTE
1441	1	3	2	1	2	1	1	1	2						2	1	2	2	2				2				27.5	4	43	6	60	1.72	0.172	0.00172	2	36						EXCELENTE	BUENA	BUENA	EXCELENTE	EXCELENTE			EXCELENTE
1442	1	3	2	2	2	1	1	1	2						1	2	1	2	1				1				18.18	4	22	6	60	0.88	0.088	0.00088	2	36						EXCELENTE	BUENA	BUENA	EXCELENTE	EXCELENTE			EXCELENTE
1443	1	3	2	2	2	1	1	1	2							2	1		1				2				48.72	4	47	6	60	1.88	0.188	0.00188	2	36						EXCELENTE	BUENA	BUENA	EXCELENTE	EXCELENTE			EXCELENTE
1444	1	3	2	2	2	1	1	1	2						1	2	2	2	2				1				72.02	2	74	6	60	2.96	0.296	0.00296	2	36						EXCELENTE	BUENA	BUENA	EXCELENTE	EXCELENTE			EXCELENTE
1445	1	3	2	1	2	1	1	1	2						1		2	2	1				1				50.06	3	47	6	60	1.88	0.188	0.00188	2	36						EXCELENTE	BUENA	BUENA	EXCELENTE	EXCELENTE			EXCELENTE
1446	1	3	2	1	2	1	1	1	2						1	2	1	2	2								62.04	3	65	6	60	2.6	0.26	0.0026	2	36						EXCELENTE	BUENA	BUENA	EXCELENTE	EXCELENTE			EXCELENTE
1447	1	3	2	1	2	1	1	1	2						1		1		2				1				31.46	4	32	6	60	1.28	0.128	0.00128	2	36						EXCELENTE	BUENA	BUENA	EXCELENTE	EXCELENTE			EXCELENTE
1448	0	3	2	2	2	1	1	1	2						0	0	0	0	0				0							6	60	0	0	0	2	36						EXCELENTE	BUENA	BUENA	EXCELENTE	EXCELENTE			EXCELENTE
1449	1	3	2	2	2	1	1	1	2						1	2	2	2	2								71.36	2	70	6	60	2.8	0.28	0.0028	2	36						EXCELENTE	BUENA	BUENA	EXCELENTE	EXCELENTE			EXCELENTE
1450	1	3	2	2	2	1	1	1	2							2	2	2	2				2				0	4	24	6	60	0.96	0.096	0.00096	2	36						EXCELENTE	BUENA	BUENA	EXCELENTE	EXCELENTE			EXCELENTE
1451	1	3	2	2	2	1	1	1	2						2	2	2	2	2				2				69.4	3	70	6	60	2.8	0.28	0.0028	2	36						EXCELENTE	BUENA	BUENA	EXCELENTE	EXCELENTE			EXCELENTE
1452	1	3	2	2	2	1	1	1	2						2		2	2	1				2				69.36	3	71	6	60	2.84	0.284	0.00284	2	36						EXCELENTE	BUENA	BUENA	EXCELENTE	EXCELENTE			EXCELENTE
1453	0	3	2	1	2	1	1	1	2						0	0	0	0	0				0						33	6	60	1.32	0.132	0.00132	2	36						EXCELENTE	BUENA	BUENA	EXCELENTE	EXCELENTE			EXCELENTE
1454	1	3	2	1	2	1	1	1	2							2		1									0.74	4	26	6	60	1.04	0.104	0.00104	2	36						EXCELENTE	BUENA	BUENA	EXCELENTE	EXCELENTE			EXCELENTE
1455	1	3	2	1	2	1	1	1	2						1	2	1	2	1								26.82	4	36	6	60	1.44	0.144	0.00144	2	36						EXCELENTE	BUENA	BUENA	EXCELENTE	EXCELENTE			EXCELENTE
1456	1	3	2	2	2	1	1	1	2						2	2	2	2	1								18.18	4		6	60	0	0	0	2	36						EXCELENTE	BUENA	BUENA	EXCELENTE	EXCELENTE			EXCELENTE
1457	1	3	2	2	2	1	2	1	2							1	2	2	1								64.04	3	60	6	60	2.4	0.24	0.0024	2	37						EXCELENTE	BUENA	BUENA	EXCELENTE	EXCELENTE			EXCELENTE
1458	1	3	2	1	2	1	2	1	2								1		1								30.72	4	45	6	60	1.8	0.18	0.0018	2	37						EXCELENTE	BUENA	BUENA	EXCELENTE	EXCELENTE			EXCELENTE
1459	1	3	2	1	2	1	2	1	2						1	2	1	2	1				2				81.36	2	75	6	60	3	0.3	0.003	2	37						EXCELENTE	BUENA	BUENA	EXCELENTE	EXCELENTE			EXCELENTE
1460	1	3	2	1	2	1	2	1	2						1	1	2	2	1				1				63.38	3	67	6	60	2.68	0.268	0.00268	2	37						EXCELENTE	BUENA	BUENA	EXCELENTE	EXCELENTE			EXCELENTE
1461	1	3	2	1	2	1	2	1	2						2	1	2	2	1				2				64.72	3	73	6	60	2.92	0.292	0.00292	2	37						EXCELENTE	BUENA	BUENA	EXCELENTE	EXCELENTE			EXCELENTE
1462	1	3	2	2	2	1	2	1	2						1	2	2	2					2				54.06	3	65	6	60	2.6	0.26	0.0026	2	37						EXCELENTE	BUENA	BUENA	EXCELENTE	EXCELENTE			EXCELENTE
1463	0	3	2	2	2	1	2	1	2						0	0	0	0	0				0							6	60	0	0	0	2	37						EXCELENTE	BUENA	BUENA	EXCELENTE	EXCELENTE			EXCELENTE
1464	0	3	2	2	2	1	2	1	2						0	0	0	0	0				0						32	6	60	1.28	0.128	0.00128	2	37						EXCELENTE	BUENA	BUENA	EXCELENTE	EXCELENTE			EXCELENTE
1465	1	3	2	1	2	1	2	1	2						1	2	1						2				51.4	3	47	6	60	1.88	0.188	0.00188	2	37						EXCELENTE	BUENA	BUENA	EXCELENTE	EXCELENTE			EXCELENTE
1466	1	3	2	2	2	1	2	1	2						1	2	2	2	1								57.38	3	45	6	60	1.8	0.18	0.0018	2	37						EXCELENTE	BUENA	BUENA	EXCELENTE	EXCELENTE			EXCELENTE
1467	1	3	2	2	2	1	2	1	2						1	1	2	2	2				1				66.04	3	74	6	60	2.96	0.296	0.00296	2	37						EXCELENTE	BUENA	BUENA	EXCELENTE	EXCELENTE			EXCELENTE
1468	1	3	2	2	2	1	2	1	2						2	1	2	1									63.38	3	67	6	60	2.68	0.268	0.00268	2	37						EXCELENTE	BUENA	BUENA	EXCELENTE	EXCELENTE			EXCELENTE
1469	1	3	2	2	2	1	2	1	2						1	1		2	1				1				74.04	2	70	6	60	2.8	0.28	0.0028	2	37						EXCELENTE	BUENA	BUENA	EXCELENTE	EXCELENTE			EXCELENTE
1470	1	3	2	2	2	1	2	1	2						1	2	2	2	1				2				69.4	3	77	6	60	3.08	0.308	0.00308	2	37						EXCELENTE	BUENA	BUENA	EXCELENTE	EXCELENTE			EXCELENTE
1471	1	3	2	1	2	1	2	1	2							2	2		2				2				41.42	4	34	6	60	1.36	0.136	0.00136	2	37						EXCELENTE	BUENA	BUENA	EXCELENTE	EXCELENTE			EXCELENTE
1472	1	3	2	2	2	1	2	1	2						2	1	2	2	1				1				78.72	2	84	6	60	3.36	0.336	0.00336	2	37						EXCELENTE	BUENA	BUENA	EXCELENTE	EXCELENTE			EXCELENTE
1473	0	3	2	2	2	1	2	1	2						0	0	0	0	0				0							6	60	0	0	0	2	37						EXCELENTE	BUENA	BUENA	EXCELENTE	EXCELENTE			EXCELENTE
1474	1	3	2	2	2	1	2	1	2						1	2	2	2					2				56.06	3	67	6	60	2.68	0.268	0.00268	2	37						EXCELENTE	BUENA	BUENA	EXCELENTE	EXCELENTE			EXCELENTE
1475	1	3	2	2	2	1	2	1	2						1		2		2				2				54.72	3	58	6	60	2.32	0.232	0.00232	2	37						EXCELENTE	BUENA	BUENA	EXCELENTE	EXCELENTE			EXCELENTE
1476	0	3	2	1	2	1	2	1	2						0	0	0	0	0				0							6	60	0	0	0	2	37						EXCELENTE	BUENA	BUENA	EXCELENTE	EXCELENTE			EXCELENTE
1477	1	3	2	1	2	1	2	1	2								2	2	1								39.42	4	63	6	60	2.52	0.252	0.00252	2	37						EXCELENTE	BUENA	BUENA	EXCELENTE	EXCELENTE			EXCELENTE
1478	1	3	2	2	2	1	2	1	2						2	1	2	1					1				38.08	4	43	6	60	1.72	0.172	0.00172	2	37						EXCELENTE	BUENA	BUENA	EXCELENTE	EXCELENTE			EXCELENTE
1479	1	3	2	2	2	1	2	1	2						1			2	2				2				38.12	4	47	6	60	1.88	0.188	0.00188	2	37						EXCELENTE	BUENA	BUENA	EXCELENTE	EXCELENTE			EXCELENTE
1480	1	3	2	2	2	1	2	1	2						1	1		2					2				25.44	4	44	6	60	1.76	0.176	0.00176	2	37						EXCELENTE	BUENA	BUENA	EXCELENTE	EXCELENTE			EXCELENTE
1481	1	3	2	1	2	1	2	1	2						1	2		2					1				39.44	4	43	6	60	1.72	0.172	0.00172	2	37						EXCELENTE	BUENA	BUENA	EXCELENTE	EXCELENTE			EXCELENTE
1482	1	3	2	1	2	1	2	1	2						1		2						2				46.04	4	30	6	60	1.2	0.12	0.0012	2	37						EXCELENTE	BUENA	BUENA	EXCELENTE	EXCELENTE			EXCELENTE
1483	1	3	2	2	2	1	2	1	2						2	1			1				2				12.14	4	40	6	60	1.6	0.16	0.0016	2	37						EXCELENTE	BUENA	BUENA	EXCELENTE	EXCELENTE			EXCELENTE
1484	0	3	2	1	2	1	2	1	2						0	0	0	0	0				0							6	60	0	0	0	2	37						EXCELENTE	BUENA	BUENA	EXCELENTE	EXCELENTE			EXCELENTE
1485	1	3	2	2	2	1	2	1	2						1	2	2	2					2				62.06	3	64	6	60	2.56	0.256	0.00256	2	37						EXCELENTE	BUENA	BUENA	EXCELENTE	EXCELENTE			EXCELENTE
1486	1	3	2	2	2	1	2	1	2						2	1	2	2					2				62.72	3	67	6	60	2.68	0.268	0.00268	2	37						EXCELENTE	BUENA	BUENA	EXCELENTE	EXCELENTE			EXCELENTE
1487	1	3	2	2	2	1	2	1	2						2	1	2	2	1				1				60.06	3	66	6	60	2.64	0.264	0.00264	2	37						EXCELENTE	BUENA	BUENA	EXCELENTE	EXCELENTE			EXCELENTE
1488	1	3	2	1	2	1	2	1	2								1						2				23.4	4	47	6	60	1.88	0.188	0.00188	2	37						EXCELENTE	BUENA	BUENA	EXCELENTE	EXCELENTE			EXCELENTE
1489	1	3	2	1	2	1	2	1	2									2					1				51.36	3	46	6	60	1.84	0.184	0.00184	2	37						EXCELENTE	BUENA	BUENA	EXCELENTE	EXCELENTE			EXCELENTE
1490	1	3	2	2	2	1	2	1	2						2	1	2	2	1				2				27.44	4	32	6	60	1.28	0.128	0.00128	2	37						EXCELENTE	BUENA	BUENA	EXCELENTE	EXCELENTE			EXCELENTE
1491	1	3	2	2	2	1	2	1	2						1	2	2	2	2				2				40.14	4	45	6	60	1.8	0.18	0.0018	2	37						EXCELENTE	BUENA	BUENA	EXCELENTE	EXCELENTE			EXCELENTE
1492	1	3	2	1	2	1	2	1	2						1	2	1	2	1				2				71.4	2	71	6	60	2.84	0.284	0.00284	2	37						EXCELENTE	BUENA	BUENA	EXCELENTE	EXCELENTE			EXCELENTE
1493	0	3	2	2	2	1	2	1	2						0	0	0	0	0				0							6	60	0	0	0	2	37						EXCELENTE	BUENA	BUENA	EXCELENTE	EXCELENTE			EXCELENTE
1494	1	3	2	2	2	1	2	1	2						1	1	2	2	1				1				60.08	3	66	6	60	2.64	0.264	0.00264	2	37						EXCELENTE	BUENA	BUENA	EXCELENTE	EXCELENTE			EXCELENTE
1495	1	3	2	1	2	1	2	1	2						1	2	1	2	1				1				70.72	2	63	6	60	2.52	0.252	0.00252	2	37						EXCELENTE	BUENA	BUENA	EXCELENTE	EXCELENTE			EXCELENTE
1496	1	3	2	2	2	1	2	1	2						2		2	2	1				2				54.76	3	45	6	60	1.8	0.18	0.0018	2	37						EXCELENTE	BUENA	BUENA	EXCELENTE	EXCELENTE			EXCELENTE
1497	1	3	2	2	2	1	2	1	2						1		2						2				42.7	4	43	6	60	1.72	0.172	0.00172	2	37						EXCELENTE	BUENA	BUENA	EXCELENTE	EXCELENTE			EXCELENTE
1498	0	3	2	2	2	1	2	1	2						0	0	0	0	0				0						20	6	60	0.8	0.08	0.0008	2	37						EXCELENTE	BUENA	BUENA	EXCELENTE	EXCELENTE			EXCELENTE
1499	1	3	2	2	2	1	2	1	2						1		1	2	1				2				62.06	3	61	6	60	2.44	0.244	0.00244	2	37						EXCELENTE	BUENA	BUENA	EXCELENTE	EXCELENTE			EXCELENTE
1500	1	3	2	1	2	1	2	1	2						2	1		2	1				2				27.4	4	47	6	60	1.88	0.188	0.00188	2	37						EXCELENTE	BUENA	BUENA	EXCELENTE	EXCELENTE			EXCELENTE
1501	1	3	2	1	2	1	2	1	2						1	2	1	2									40.7	4	45	6	60	1.8	0.18	0.0018	2	37						EXCELENTE	BUENA	BUENA	EXCELENTE	EXCELENTE			EXCELENTE
1502	1	3	2	2	2	1	2	1	2						2	1	2	2	1				2				77.38	2	81	6	60	3.24	0.324	0.00324	2	37						EXCELENTE	BUENA	BUENA	EXCELENTE	EXCELENTE			EXCELENTE
1503	0	3	2	1	2	2	3	1	2						0	0	0	0	0				0						29	6	60	1.16	0.116	0.00116	2	38						EXCELENTE	BUENA	BUENA	EXCELENTE	EXCELENTE			EXCELENTE
1504	0	3	2	1	2	2	3	1	2						0	0	0	0	0				0						29	6	60	1.16	0.116	0.00116	2	38						EXCELENTE	BUENA	BUENA	EXCELENTE	EXCELENTE			EXCELENTE
1505	0	3	2	2	2	2	3	1	2						0	0	0	0	0				0						35	6	60	1.4	0.14	0.0014	2	38						EXCELENTE	BUENA	BUENA	EXCELENTE	EXCELENTE			EXCELENTE
1506	1	3	2	1	2	2	3	1	2						1	1	2		1				1				46.7	4	64	6	60	2.56	0.256	0.00256	2	38						EXCELENTE	BUENA	BUENA	EXCELENTE	EXCELENTE			EXCELENTE
1507	1	3	2	1	2	2	3	1	2						1	1	2	2	1				2				1.5	4	32	6	60	1.28	0.128	0.00128	2	38						EXCELENTE	BUENA	BUENA	EXCELENTE	EXCELENTE			EXCELENTE
1508	1	3	2	2	2	2	3	1	2						2	2	2	2	2								12.84	4	60	6	60	2.4	0.24	0.0024	2	38						EXCELENTE	BUENA	BUENA	EXCELENTE	EXCELENTE			EXCELENTE
1509	1	3	2	2	2	2	3	1	2						2	1	2	2	1				1				62.74	3	39	6	60	1.56	0.156	0.00156	2	38						EXCELENTE	BUENA	BUENA	EXCELENTE	EXCELENTE			EXCELENTE
1510	1	3	2	1	2	2	3	1	2						1	2	2	2	2				2				18.84	4	8	6	60	0.32	0.032	0.00032	2	38						EXCELENTE	BUENA	BUENA	EXCELENTE	EXCELENTE			EXCELENTE
1511	1	3	2	2	2	2	2	1	2						2	2	1	2					2				53.38	3		6	60	0	0	0	2	38						EXCELENTE	BUENA	BUENA	EXCELENTE	EXCELENTE			EXCELENTE
1512	1	3	2	2	2	2	2	1	2						1	2		2	1								56.02	3	23	6	60	0.92	0.092	0.00092	2	38						EXCELENTE	BUENA	BUENA	EXCELENTE	EXCELENTE			EXCELENTE
1513	1	3	2	2	2	2	3	1	2						1	2	2	2	1				1				44.74	4	47	6	60	1.88	0.188	0.00188	2	38						EXCELENTE	BUENA	BUENA	EXCELENTE	EXCELENTE			EXCELENTE
1514	1	3	2	2	2	1	1	1	2							2	1	2	1				2				42.12	4		6	60	0	0	0	2	38						EXCELENTE	BUENA	BUENA	EXCELENTE	EXCELENTE			EXCELENTE
1515	1	3	2	1	2	2	3	1	2						2		2	2	1				2				53.38	3	46	6	60	1.84	0.184	0.00184	2	38						EXCELENTE	BUENA	BUENA	EXCELENTE	EXCELENTE			EXCELENTE
1516	1	3	2	2	2	2	2	1	2						2	2	2	1					2				26.18	4	21	6	60	0.84	0.084	0.00084	2	38						EXCELENTE	BUENA	BUENA	EXCELENTE	EXCELENTE			EXCELENTE
1517	0	3	2	2	2	2	3	1	2						0	0	0	0	0				0						41	6	60	1.64	0.164	0.00164	2	38						EXCELENTE	BUENA	BUENA	EXCELENTE	EXCELENTE			EXCELENTE
1518	1	3	2	1	2	2	2	1	2						1	1	2	2	1				1				38.74	4	37	6	60	1.48	0.148	0.00148	2	38						EXCELENTE	BUENA	BUENA	EXCELENTE	EXCELENTE			EXCELENTE
1519	1	3	2	1	2	2	2	1	2							1	2	2									2.84	4	44	6	60	1.76	0.176	0.00176	2	38						EXCELENTE	BUENA	BUENA	EXCELENTE	EXCELENTE			EXCELENTE
1520	1	3	2	2	2	2	3	1	2							2	2	2	1								45.38	4	65	6	60	2.6	0.26	0.0026	2	38						EXCELENTE	BUENA	BUENA	EXCELENTE	EXCELENTE			EXCELENTE
1521	1	3	2	2	1	2	2	1	2						2	1	2	2	2				2				13.5	4	41	6	60	1.64	0.164	0.00164	2	38						EXCELENTE	BUENA	BUENA	EXCELENTE	EXCELENTE			EXCELENTE
1522	1	3	2	1	2	2	2	1	2						2	1		2					2				58.08	3	42	6	60	1.68	0.168	0.00168	2	38						EXCELENTE	BUENA	BUENA	EXCELENTE	EXCELENTE			EXCELENTE
1523	1	3	2	1	2	2	2	1	2						2	2	1	2	1				2				55.4	3	17	6	60	0.68	0.068	0.00068	2	38						EXCELENTE	BUENA	BUENA	EXCELENTE	EXCELENTE			EXCELENTE
1524	1	3	2	2	2	2	3	1	2						2	2		2	1				2				60.74	3	8	6	60	0.32	0.032	0.00032	2	38						EXCELENTE	BUENA	BUENA	EXCELENTE	EXCELENTE			EXCELENTE
1525	1	3	2	1	2	2	3	1	2								2	2	1				1				17.44	4		6	60	0	0	0	2	38						EXCELENTE	BUENA	BUENA	EXCELENTE	EXCELENTE			EXCELENTE
1526	1	3	2	2	2	2	2	1	2						1	1	2	2	2				1				48.08	4	36	6	60	1.44	0.144	0.00144	2	38						EXCELENTE	BUENA	BUENA	EXCELENTE	EXCELENTE			EXCELENTE
1527	0	3	2	1	2	1	1	1	2						0	0	0	0	0				0							6	60	0	0	0	2	38						EXCELENTE	BUENA	BUENA	EXCELENTE	EXCELENTE			EXCELENTE
1528	1	3	2	1	2	2	3	1	2								2	2	1				1				20.8	4	42	6	60	1.68	0.168	0.00168	2	38						EXCELENTE	BUENA	BUENA	EXCELENTE	EXCELENTE			EXCELENTE
1529	1	3	2	2	2	2	3	1	2							2	1	2					2				50.08	3	59	6	60	2.36	0.236	0.00236	2	38						EXCELENTE	BUENA	BUENA	EXCELENTE	EXCELENTE			EXCELENTE
1530	1	3	2	1	2	2	3	1	2						1		1		1								50.04	3	40	6	60	1.6	0.16	0.0016	2	38						EXCELENTE	BUENA	BUENA	EXCELENTE	EXCELENTE			EXCELENTE
1531	1	3	2	2	2	2	3	1	2						1		2	2	1				2				72.7	2	33	6	60	1.32	0.132	0.00132	2	38						EXCELENTE	BUENA	BUENA	EXCELENTE	EXCELENTE			EXCELENTE
1532	1	3	2	2	2	2	3	1	2						1	2	2	2					2				46.06	4	41	6	60	1.64	0.164	0.00164	2	38						EXCELENTE	BUENA	BUENA	EXCELENTE	EXCELENTE			EXCELENTE
1533	1	3	2	2	2	2	3	1	2								2	2					2				30.74	4	43	6	60	1.72	0.172	0.00172	2	38						EXCELENTE	BUENA	BUENA	EXCELENTE	EXCELENTE			EXCELENTE
1534	1	3	2	1	2	2	3	1	2						2	1	2	2					2				30.08	4	62	6	60	2.48	0.248	0.00248	2	38						EXCELENTE	BUENA	BUENA	EXCELENTE	EXCELENTE			EXCELENTE
1535	1	3	2	1	2	2	3	1	2						1	2	2	2	1				2				69.38	3	13	6	60	0.52	0.052	0.00052	2	38						EXCELENTE	BUENA	BUENA	EXCELENTE	EXCELENTE			EXCELENTE
1536	1	3	2	2	2	2	2	1	2						1	2	2	2	1				2				18.8	4	56	6	60	2.24	0.224	0.00224	2	38						EXCELENTE	BUENA	BUENA	EXCELENTE	EXCELENTE			EXCELENTE
1537	1	3	2	1	2	2	3	1	2						1	2	1	2	1				2				51.38	3	29	6	60	1.16	0.116	0.00116	2	38						EXCELENTE	BUENA	BUENA	EXCELENTE	EXCELENTE			EXCELENTE
1538	1	3	2	2	2	2	3	1	2							2	2	2	2								30.06	4	65	6	60	2.6	0.26	0.0026	2	38						EXCELENTE	BUENA	BUENA	EXCELENTE	EXCELENTE			EXCELENTE
1539	1	3	2	2	1	2	2	1	2							2	2		1				2				42.78	4		6	60	0	0	0	2	38						EXCELENTE	BUENA	BUENA	EXCELENTE	EXCELENTE			EXCELENTE
1540	0	3	2	2	2	2	3	1	2						0	0	0	0	0				0						26	6	60	1.04	0.104	0.00104	2	38						EXCELENTE	BUENA	BUENA	EXCELENTE	EXCELENTE			EXCELENTE
1541	1	3	2	1	2	2	3	1	2						2	2	2	2	1				2				56.76	3	40	6	60	1.6	0.16	0.0016	2	39						EXCELENTE	BUENA	BUENA	EXCELENTE	EXCELENTE			EXCELENTE
1542	1	3	2	1	2	2	3	1	2							2		2	1				1				56.08	3	40	6	60	1.6	0.16	0.0016	2	39						EXCELENTE	BUENA	BUENA	EXCELENTE	EXCELENTE			EXCELENTE
1543	1	3	2	2	2	2	3	1	2							1	2	2					2				43.42	4	40	6	60	1.6	0.16	0.0016	2	39						EXCELENTE	BUENA	BUENA	EXCELENTE	EXCELENTE			EXCELENTE
1544	1	3	2	1	2	2	3	1	2						1	2		2	1				2				62.72	3	40	6	60	1.6	0.16	0.0016	2	39						EXCELENTE	BUENA	BUENA	EXCELENTE	EXCELENTE			EXCELENTE
1545	1	3	2	2	2	2	2	1	2						2	1	2	2	1				2				42.08	4	40	6	60	1.6	0.16	0.0016	2	39						EXCELENTE	BUENA	BUENA	EXCELENTE	EXCELENTE			EXCELENTE
1546	0	3	2	2	2	2	3	1	2						0	0	0	0	0				0						40	6	60	1.6	0.16	0.0016	2	39						EXCELENTE	BUENA	BUENA	EXCELENTE	EXCELENTE			EXCELENTE
1547	1	3	2	2	2	2	3	1	2						1		2	2					2				68.02	3	40	6	60	1.6	0.16	0.0016	2	39						EXCELENTE	BUENA	BUENA	EXCELENTE	EXCELENTE			EXCELENTE
1548	1	3	2	1	2	2	3	1	2						1	2	2	2					2				62.7	3	40	6	60	1.6	0.16	0.0016	2	39						EXCELENTE	BUENA	BUENA	EXCELENTE	EXCELENTE			EXCELENTE
1549	1	3	2	2	1	2	3	1	2						1	1	2	2	1				2				62.06	3	40	6	60	1.6	0.16	0.0016	2	39						EXCELENTE	BUENA	BUENA	EXCELENTE	EXCELENTE			EXCELENTE
1550	1	3	2	1	2	2	3	1	2						2	2	2	2					2				63.36	3	55	6	60	2.2	0.22	0.0022	2	39						EXCELENTE	BUENA	BUENA	EXCELENTE	EXCELENTE			EXCELENTE
1551	1	3	2	2	2	2	3	1	2						1	1	2	2	1				1				35.42	4	40	6	60	1.6	0.16	0.0016	2	39						EXCELENTE	BUENA	BUENA	EXCELENTE	EXCELENTE			EXCELENTE
1552	1	3	2	1	2	2	3	1	2						2	1		2	1				2				56.7	3	40	6	60	1.6	0.16	0.0016	2	39						EXCELENTE	BUENA	BUENA	EXCELENTE	EXCELENTE			EXCELENTE
1553	0	3	2	1	2	2	3	1	2						0	0	0	0	0				0						40	6	60	1.6	0.16	0.0016	2	39						EXCELENTE	BUENA	BUENA	EXCELENTE	EXCELENTE			EXCELENTE
1554	0	3	2	1	2	2	3	1	2						0	0	0	0	0				0						40	6	60	1.6	0.16	0.0016	2	39						EXCELENTE	BUENA	BUENA	EXCELENTE	EXCELENTE			EXCELENTE
1555	1	3	2	2	2	2	2	1	2						2	2	1										49.42	4	40	6	60	1.6	0.16	0.0016	2	39						EXCELENTE	BUENA	BUENA	EXCELENTE	EXCELENTE			EXCELENTE
1556	1	3	2	2	2	2	3	1	2						1	1	2	2	1				1				66.7	3	40	6	60	1.6	0.16	0.0016	2	39						EXCELENTE	BUENA	BUENA	EXCELENTE	EXCELENTE			EXCELENTE
1557	1	3	2	2	2	2	3	1	2							1	2	2	1				2				69.36	3	40	6	60	1.6	0.16	0.0016	2	39						EXCELENTE	BUENA	BUENA	EXCELENTE	EXCELENTE			EXCELENTE
1558	1	3	2	2	2	2	3	1	2								1	1	1				1				20.12	4	40	6	60	1.6	0.16	0.0016	2	39						EXCELENTE	BUENA	BUENA	EXCELENTE	EXCELENTE			EXCELENTE
1559	1	3	2	2	2	2	3	1	2							1	2	2	1				1				64.06	3	40	6	60	1.6	0.16	0.0016	2	39						EXCELENTE	BUENA	BUENA	EXCELENTE	EXCELENTE			EXCELENTE
1560	1	3	2	2	2	2	3	1	2						2	1	2	2					2				50.74	3	40	6	60	1.6	0.16	0.0016	2	39						EXCELENTE	BUENA	BUENA	EXCELENTE	EXCELENTE			EXCELENTE
1561	1	3	2	2	2	2	3	1	2						1	2		2	1				1				60.02	3	70	6	60	2.8	0.28	0.0028	2	39						EXCELENTE	BUENA	BUENA	EXCELENTE	EXCELENTE			EXCELENTE
1562	0	3	2	2	2	2	3	1	2						0	0	0	0	0				0						40	6	60	1.6	0.16	0.0016	2	39						EXCELENTE	BUENA	BUENA	EXCELENTE	EXCELENTE			EXCELENTE
1563	1	3	2	2	2	2	3	1	2							1		2	1				1				28.78	4	40	6	60	1.6	0.16	0.0016	2	39						EXCELENTE	BUENA	BUENA	EXCELENTE	EXCELENTE			EXCELENTE
1564	1	3	2	1	2	2	3	1	2						1		1		1								30.72	4	63	6	60	2.52	0.252	0.00252	2	39						EXCELENTE	BUENA	BUENA	EXCELENTE	EXCELENTE			EXCELENTE
1565	1	3	2	1	2	2	3	1	2						2	1	2						2				42.1	4	40	6	60	1.6	0.16	0.0016	2	39						EXCELENTE	BUENA	BUENA	EXCELENTE	EXCELENTE			EXCELENTE
1566	1	3	2	2	2	2	3	1	2							2	1		1				2				44.74	4	40	6	60	1.6	0.16	0.0016	2	39						EXCELENTE	BUENA	BUENA	EXCELENTE	EXCELENTE			EXCELENTE
1567	1	3	2	2	2	2	3	1	2						2		1						2				49.36	4	40	6	60	1.6	0.16	0.0016	2	39						EXCELENTE	BUENA	BUENA	EXCELENTE	EXCELENTE			EXCELENTE
1568	1	3	2	1	2	2	3	1	2						1	2	2	2	1				2				62.06	3	40	6	60	1.6	0.16	0.0016	2	39						EXCELENTE	BUENA	BUENA	EXCELENTE	EXCELENTE			EXCELENTE
1569	1	3	2	1	2	2	3	1	2								1	2	1				2				39.4	4	40	6	60	1.6	0.16	0.0016	2	39						EXCELENTE	BUENA	BUENA	EXCELENTE	EXCELENTE			EXCELENTE
1570	1	3	2	2	2	2	3	1	2						1		2	1	1				1				38.72	4	40	6	60	1.6	0.16	0.0016	2	39						EXCELENTE	BUENA	BUENA	EXCELENTE	EXCELENTE			EXCELENTE
1571	1	3	2	1	2	2	3	1	2							1	1	2					2				55.38	3	40	6	60	1.6	0.16	0.0016	2	39						EXCELENTE	BUENA	BUENA	EXCELENTE	EXCELENTE			EXCELENTE
1572	1	3	2	1	2	2	3	1	2						1	2	2	2	2				2				42.76	4	40	6	60	1.6	0.16	0.0016	2	39						EXCELENTE	BUENA	BUENA	EXCELENTE	EXCELENTE			EXCELENTE
1573	0	3	2	1	2	2	3	1	2						0	0	0	0	0				0						40	6	60	1.6	0.16	0.0016	2	39						EXCELENTE	BUENA	BUENA	EXCELENTE	EXCELENTE			EXCELENTE
1574	1	3	2	1	2	2	3	1	2						1	2	1		1				2				36.08	4	70	6	60	2.8	0.28	0.0028	2	39						EXCELENTE	BUENA	BUENA	EXCELENTE	EXCELENTE			EXCELENTE
1575	1	3	2	2	2	2	3	1	2						1	1	2	2	1				1				30.8	4	62	6	60	2.48	0.248	0.00248	2	39						EXCELENTE	BUENA	BUENA	EXCELENTE	EXCELENTE			EXCELENTE
1576	1	3	2	1	2	2	3	1	2						1	2	2	2	2				2				56.72	3	62	6	60	2.48	0.248	0.00248	2	39						EXCELENTE	BUENA	BUENA	EXCELENTE	EXCELENTE			EXCELENTE
1577	1	3	2	1	2	2	3	1	2						1		2	2	1				1				80.7	2	40	6	60	1.6	0.16	0.0016	2	39						EXCELENTE	BUENA	BUENA	EXCELENTE	EXCELENTE			EXCELENTE
1578	1	3	2	2	2	2	3	1	2						1			2	1				2				40.72	4	54	6	60	2.16	0.216	0.00216	2	39						EXCELENTE	BUENA	BUENA	EXCELENTE	EXCELENTE			EXCELENTE
1579	1	3	2	1	2	2	3	1	2						1	2	1	2									19.46	4	55	6	60	2.2	0.22	0.0022	2	39						EXCELENTE	BUENA	BUENA	EXCELENTE	EXCELENTE			EXCELENTE
1580	1	3	2	2	2	2	2	1	2						1	2		2	2								12.8	4	40	6	60	1.6	0.16	0.0016	2	39						EXCELENTE	BUENA	BUENA	EXCELENTE	EXCELENTE			EXCELENTE
1581	1	3	2	2	2	2	3	1	2						2	2			2				2				19.44	4	40	6	60	1.6	0.16	0.0016	2	39						EXCELENTE	BUENA	BUENA	EXCELENTE	EXCELENTE			EXCELENTE
1582	1	3	2	2	2	2	3	1	2						2	1	2	2					2				54.04	3	40	6	60	1.6	0.16	0.0016	2	39						EXCELENTE	BUENA	BUENA	EXCELENTE	EXCELENTE			EXCELENTE
1583	1	3	2	1	2	2	3	1	2							2	2	2	1				1				40.74	4	63	6	60	2.52	0.252	0.00252	2	39						EXCELENTE	BUENA	BUENA	EXCELENTE	EXCELENTE			EXCELENTE
1584	1	3	2	1	2	1	1	1	2							2	1		1								46.1	4	42	6	60	1.68	0.168	0.00168	2	40						EXCELENTE	BUENA	BUENA	EXCELENTE	EXCELENTE			EXCELENTE
1585	1	3	2	2	2	1	1	1	2							2	2						2				16.16	4	30	6	60	1.2	0.12	0.0012	2	40						EXCELENTE	BUENA	BUENA	EXCELENTE	EXCELENTE			EXCELENTE
1586	0	3	2	1	2	2	2	1	2						0	0	0	0	0				0						17	6	60	0.68	0.068	0.00068	2	40						EXCELENTE	BUENA	BUENA	EXCELENTE	EXCELENTE			EXCELENTE
1587	1	3	2	1	2	1	1	1	2						1	2	1	2	2				2				62.08	3	44	6	60	1.76	0.176	0.00176	2	40						EXCELENTE	BUENA	BUENA	EXCELENTE	EXCELENTE			EXCELENTE
1588	1	3	2	2	2	1	1	1	2							1	2	2	1				1				63.4	3	64	6	60	2.56	0.256	0.00256	2	40						EXCELENTE	BUENA	BUENA	EXCELENTE	EXCELENTE			EXCELENTE
1589	1	3	2	1	2	1	1	1	2						2	2	1	2	1				2				84.04	2	77	6	60	3.08	0.308	0.00308	2	40						EXCELENTE	BUENA	BUENA	EXCELENTE	EXCELENTE			EXCELENTE
1590	1	3	2	1	2	1	1	1	2						1	2	2	1	2				2				14.88	4	27	6	60	1.08	0.108	0.00108	2	40						EXCELENTE	BUENA	BUENA	EXCELENTE	EXCELENTE			EXCELENTE
1591	1	3	2	1	2	1	1	1	2						2		2	2	1				1				12.12	4	29	6	60	1.16	0.116	0.00116	2	40						EXCELENTE	BUENA	BUENA	EXCELENTE	EXCELENTE			EXCELENTE
1592	1	3	2	2	2	1	1	1	2								2		1				1				43.38	4	43	6	60	1.72	0.172	0.00172	2	40						EXCELENTE	BUENA	BUENA	EXCELENTE	EXCELENTE			EXCELENTE
1593	1	3	2	1	2	1	1	1	2						2	2	2	1					2				2.86	4	35	6	60	1.4	0.14	0.0014	2	40						EXCELENTE	BUENA	BUENA	EXCELENTE	EXCELENTE			EXCELENTE
1594	1	3	2	2	2	1	1	1	2						1	1	2	2	2				1				16.86	4		6	60	0	0	0	2	40						EXCELENTE	BUENA	BUENA	EXCELENTE	EXCELENTE			EXCELENTE
1595	1	3	2	2	2	1	1	1	2						2	2	2	2	1				2				28.14	4	29	6	60	1.16	0.116	0.00116	2	40						EXCELENTE	BUENA	BUENA	EXCELENTE	EXCELENTE			EXCELENTE
1596	1	3	2	2	2	1	1	1	2						1	1	2	2	2				1				25.46	4	36	6	60	1.44	0.144	0.00144	2	40						EXCELENTE	BUENA	BUENA	EXCELENTE	EXCELENTE			EXCELENTE
1597	1	3	2	2	2	1	1	1	2							2							2				18.06	4	28	6	60	1.12	0.112	0.00112	2	40						EXCELENTE	BUENA	BUENA	EXCELENTE	EXCELENTE			EXCELENTE
1598	1	3	2	2	2	1	1	1	2						1	1	2	2	1				2				6.9	3	27	6	60	1.08	0.108	0.00108	2	40						EXCELENTE	BUENA	BUENA	EXCELENTE	EXCELENTE			EXCELENTE
1599	1	3	2	1	2	1	1	1	2						2	1	1	2	1				2				28.18	4	33	6	60	1.32	0.132	0.00132	2	40						EXCELENTE	BUENA	BUENA	EXCELENTE	EXCELENTE			EXCELENTE
1600	0	3	2	1	2	1	1	1	2						0	0	0	0	0				0							6	60	0	0	0	2	40						EXCELENTE	BUENA	BUENA	EXCELENTE	EXCELENTE			EXCELENTE
1601	1	3	2	1	2	1	1	1	2							2	1		1				2				30.74	4	37	6	60	1.48	0.148	0.00148	2	40						EXCELENTE	BUENA	BUENA	EXCELENTE	EXCELENTE			EXCELENTE
1602	1	3	2	1	2	1	1	1	2						1		2	2					1				49.42	4	44	6	60	1.76	0.176	0.00176	2	40						EXCELENTE	BUENA	BUENA	EXCELENTE	EXCELENTE			EXCELENTE
1603	1	3	2	2	2	1	1	1	2						2	1	2	2									38.1	4	46	6	60	1.84	0.184	0.00184	2	40						EXCELENTE	BUENA	BUENA	EXCELENTE	EXCELENTE			EXCELENTE
1604	1	3	2	1	2	1	1	1	2						1	2	2	2	1				2				40.1	4	36	6	60	1.44	0.144	0.00144	2	40						EXCELENTE	BUENA	BUENA	EXCELENTE	EXCELENTE			EXCELENTE
1605	1	3	2	2	2	1	1	1	2								1	2									24.08	4	38	6	60	1.52	0.152	0.00152	2	40						EXCELENTE	BUENA	BUENA	EXCELENTE	EXCELENTE			EXCELENTE
1606	1	3	2	2	2	1	1	1	2						2	2	2	2	1				1				13.46	4	18	6	60	0.72	0.072	0.00072	2	40						EXCELENTE	BUENA	BUENA	EXCELENTE	EXCELENTE			EXCELENTE
1607	0	3	2	2	2	1	1	1	2						0	0	0	0	0				0							6	60	0	0	0	2	40						EXCELENTE	BUENA	BUENA	EXCELENTE	EXCELENTE			EXCELENTE
1608	0	3	2	1	2	1	1	1	2						0	0	0	0	0				0							6	60	0	0	0	2	40						EXCELENTE	BUENA	BUENA	EXCELENTE	EXCELENTE			EXCELENTE
1609	0	3	2	1	2	1	1	1	2						0	0	0	0	0				0							6	60	0	0	0	2	40						EXCELENTE	BUENA	BUENA	EXCELENTE	EXCELENTE			EXCELENTE
1610	1	3	2	1	2	1	1	1	2						1	2	2	2	2				2				64.06	3	43	6	60	1.72	0.172	0.00172	2	40						EXCELENTE	BUENA	BUENA	EXCELENTE	EXCELENTE			EXCELENTE
1611	1	3	2	1	2	1	1	1	2						1	2	1	2	1				2				53.4	3	59	6	60	2.36	0.236	0.00236	2	40						EXCELENTE	BUENA	BUENA	EXCELENTE	EXCELENTE			EXCELENTE
1612	1	3	2	1	2	1	1	1	2						2	2	2		1				1				22.14	4	39	6	60	1.56	0.156	0.00156	2	40						EXCELENTE	BUENA	BUENA	EXCELENTE	EXCELENTE			EXCELENTE
1613	0	3	2	1	2	1	1	1	2						0	0	0	0	0				0							6	60	0	0	0	2	40						EXCELENTE	BUENA	BUENA	EXCELENTE	EXCELENTE			EXCELENTE
1614	1	3	2	2	2	1	1	1	2						1		2	2	1				2				18.84	4	39	6	60	1.56	0.156	0.00156	2	40						EXCELENTE	BUENA	BUENA	EXCELENTE	EXCELENTE			EXCELENTE
1615	0	3	2	1	2	1	1	1	2						0	0	0	0	0				0							6	60	0	0	0	2	40						EXCELENTE	BUENA	BUENA	EXCELENTE	EXCELENTE			EXCELENTE
1616	1	3	2	2	2	1	1	1	2						2	2	2		1				1				12.14	4	31	6	60	1.24	0.124	0.00124	2	40						EXCELENTE	BUENA	BUENA	EXCELENTE	EXCELENTE			EXCELENTE
1617	1	3	2	1	2	1	1	1	2						2		2	2									27.42	4	17	6	60	0.68	0.068	0.00068	2	40						EXCELENTE	BUENA	BUENA	EXCELENTE	EXCELENTE			EXCELENTE
1618	1	3	2	2	2	1	1	1	2						2	2	1		1				2				26.76	4	40	6	60	1.6	0.16	0.0016	2	40						EXCELENTE	BUENA	BUENA	EXCELENTE	EXCELENTE			EXCELENTE
1619	1	3	2	1	2	1	1	1	2							2	2		2				2				20.16	4	30	6	60	1.2	0.12	0.0012	2	40						EXCELENTE	BUENA	BUENA	EXCELENTE	EXCELENTE			EXCELENTE
1620	1	3	2	2	2	1	1	1	2						1	2	2	2					2				27.46	4	43	6	60	1.72	0.172	0.00172	2	40						EXCELENTE	BUENA	BUENA	EXCELENTE	EXCELENTE			EXCELENTE
1621	1	3	2	1	2	1	1	1	2								2						2				26.78	4	32	6	60	1.28	0.128	0.00128	2	40						EXCELENTE	BUENA	BUENA	EXCELENTE	EXCELENTE			EXCELENTE
1622	1	3	2	2	2	1	1	1	2							1	2	2	1				1				52.08	3	56	6	60	2.24	0.224	0.00224	2	40						EXCELENTE	BUENA	BUENA	EXCELENTE	EXCELENTE			EXCELENTE
1623	1	3	2	2	2	1	1	1	2						2	1	2	2	1				2				67.4	3	63	6	60	2.52	0.252	0.00252	2	40						EXCELENTE	BUENA	BUENA	EXCELENTE	EXCELENTE			EXCELENTE
1624	0	3	2	2	2	1	1	1	2						0	0	0	0	0				0							6	60	0	0	0	2	40						EXCELENTE	BUENA	BUENA	EXCELENTE	EXCELENTE			EXCELENTE
1625	1	3	2	2	2	1	1	1	2						1	2	2	2	1				1				86.7	2	76	6	60	3.04	0.304	0.00304	2	40						EXCELENTE	BUENA	BUENA	EXCELENTE	EXCELENTE			EXCELENTE
1626	1	3	2	1	2	1	1	1	2							2	2		2								2.14	4	16	6	60	0.64	0.064	0.00064	2	40						EXCELENTE	BUENA	BUENA	EXCELENTE	EXCELENTE			EXCELENTE
1627	1	3	2	1	2	1	1	1	2						1	2	2	2	1				2				33.46	4	29	6	60	1.16	0.116	0.00116	2	40						EXCELENTE	BUENA	BUENA	EXCELENTE	EXCELENTE			EXCELENTE
1628	1	3	2	1	2	1	1	1	2						1	2			2								3.5	4	10	6	60	0.4	0.04	0.0004	2	40						EXCELENTE	BUENA	BUENA	EXCELENTE	EXCELENTE			EXCELENTE
1629	1	3	2	2	2	1	1	1	2							2	2	2	2				1				41.4	4	41	6	60	1.64	0.164	0.00164	2	41						EXCELENTE	BUENA	BUENA	EXCELENTE	EXCELENTE			EXCELENTE
1630	1	3	2	1	2	1	1	1	2						2	2											4.1	4	36	6	60	1.44	0.144	0.00144	2	41						EXCELENTE	BUENA	BUENA	EXCELENTE	EXCELENTE			EXCELENTE
1631	1	3	2	2	2	1	1	1	2						2	1	2	1					2				23.46	4	41	6	60	1.64	0.164	0.00164	2	41						EXCELENTE	BUENA	BUENA	EXCELENTE	EXCELENTE			EXCELENTE
1632	1	3	2	2	2	1	1	1	2						2	2		2					2				36.08	4	37	6	60	1.48	0.148	0.00148	2	41						EXCELENTE	BUENA	BUENA	EXCELENTE	EXCELENTE			EXCELENTE
1633	1	3	2	2	2	1	1	1	2						1	2	2	2	1				2				86.7	2	77	6	60	3.08	0.308	0.00308	2	41						EXCELENTE	BUENA	BUENA	EXCELENTE	EXCELENTE			EXCELENTE
1634	1	3	2	2	2	1	1	1	2						2	1		2					2				68.7	3	64	6	60	2.56	0.256	0.00256	2	41						EXCELENTE	BUENA	BUENA	EXCELENTE	EXCELENTE			EXCELENTE
1635	0	3	2	1	2	1	1	1	2						0	0	0	0	0				0							6	60	0	0	0	2	41						EXCELENTE	BUENA	BUENA	EXCELENTE	EXCELENTE			EXCELENTE
1636	1	3	2	1	2	1	1	1	2							1	2	2					1				58.72	3	60	6	60	2.4	0.24	0.0024	2	41						EXCELENTE	BUENA	BUENA	EXCELENTE	EXCELENTE			EXCELENTE
1637	1	3	2	1	2	1	1	1	2							2		2	2				2				19.44	4	44	6	60	1.76	0.176	0.00176	2	41						EXCELENTE	BUENA	BUENA	EXCELENTE	EXCELENTE			EXCELENTE
1638	1	3	2	2	2	1	1	1	2						2	2	1	2	1				2				40.78	4	45	6	60	1.8	0.18	0.0018	2	41						EXCELENTE	BUENA	BUENA	EXCELENTE	EXCELENTE			EXCELENTE
1639	1	3	2	2	2	1	1	1	2						1	1	2	2					2				56.08	3	56	6	60	2.24	0.224	0.00224	2	41						EXCELENTE	BUENA	BUENA	EXCELENTE	EXCELENTE			EXCELENTE
1640	1	3	2	2	2	1	1	1	2						2	2	2	2	1				2				26.18	4	43	6	60	1.72	0.172	0.00172	2	41						EXCELENTE	BUENA	BUENA	EXCELENTE	EXCELENTE			EXCELENTE
1641	1	3	2	2	2	1	1	1	2						1	2	2	2	1				2				19.48	4	39	6	60	1.56	0.156	0.00156	2	41						EXCELENTE	BUENA	BUENA	EXCELENTE	EXCELENTE			EXCELENTE
1642	1	3	2	2	2	1	1	1	2						1	1		2	2				2				6.82	3	20	6	60	0.8	0.08	0.0008	2	41						EXCELENTE	BUENA	BUENA	EXCELENTE	EXCELENTE			EXCELENTE
1643	0	3	2	2	1	1	1	1	2						0	0	0	0	0											6	60	0	0	0	2	41						EXCELENTE	BUENA	BUENA	EXCELENTE	EXCELENTE			EXCELENTE
1644	1	3	2	1	2	1	1	1	2						1	2	1		1								55.36	3	41	6	60	1.64	0.164	0.00164	2	41						EXCELENTE	BUENA	BUENA	EXCELENTE	EXCELENTE			EXCELENTE
1645	1	3	2	2	2	1	1	1	2							1											15.34	4	31	6	60	1.24	0.124	0.00124	2	41						EXCELENTE	BUENA	BUENA	EXCELENTE	EXCELENTE			EXCELENTE
1646	1	3	2	1	2	1	1	1	2						1	2	2	2	1				1				44.76	4	46	6	60	1.84	0.184	0.00184	2	41						EXCELENTE	BUENA	BUENA	EXCELENTE	EXCELENTE			EXCELENTE
1647	1	3	2	1	2	1	1	1	2						2	1	2	2	2				2				22.14	4	39	6	60	1.56	0.156	0.00156	2	41						EXCELENTE	BUENA	BUENA	EXCELENTE	EXCELENTE			EXCELENTE
1648	1	3	2	2	2	1	1	1	2							2	1	2					2				45.4	4	32	6	60	1.28	0.128	0.00128	2	41						EXCELENTE	BUENA	BUENA	EXCELENTE	EXCELENTE			EXCELENTE
1649	1	3	2	1	2	1	1	1	2							2	1		1								43.42	4	45	6	60	1.8	0.18	0.0018	2	41						EXCELENTE	BUENA	BUENA	EXCELENTE	EXCELENTE			EXCELENTE
1650	0	3	2	1	2	1	1	1	2						0	0	0	0	0				0							6	60	0	0	0	2	41						EXCELENTE	BUENA	BUENA	EXCELENTE	EXCELENTE			EXCELENTE
1651	1	3	2	2	2	1	1	1	2						1	2	2	2	1				2				68.06	3	69	6	60	2.76	0.276	0.00276	2	41						EXCELENTE	BUENA	BUENA	EXCELENTE	EXCELENTE			EXCELENTE
1652	0	3	2	1	2	1	1	1	2						0	0	0	0	0				0						12	6	60	0.48	0.048	0.00048	2	41						EXCELENTE	BUENA	BUENA	EXCELENTE	EXCELENTE			EXCELENTE
1653	1	3	2	2	2	1	1	1	2						2		2	2	2				1				12.12	4	23	6	60	0.92	0.092	0.00092	2	41						EXCELENTE	BUENA	BUENA	EXCELENTE	EXCELENTE			EXCELENTE
1654	1	3	2	1	2	1	1	1	2						2	2	2										15.44	4	9	6	60	0.36	0.036	0.00036	2	41						EXCELENTE	BUENA	BUENA	EXCELENTE	EXCELENTE			EXCELENTE
1655	0	3	2	2	2	1	1	1	2						0	0	0	0	0				0						25	6	60	1	0.1	0.001	2	41						EXCELENTE	BUENA	BUENA	EXCELENTE	EXCELENTE			EXCELENTE
1656	0	3	2	2	2	1	1	1	2						0	0	0	0	0				0							6	60	0	0	0	2	41						EXCELENTE	BUENA	BUENA	EXCELENTE	EXCELENTE			EXCELENTE
1657	1	3	2	1	2	1	1	1	2						2	2	1	2	1				2				54.08	3	61	6	60	2.44	0.244	0.00244	2	41						EXCELENTE	BUENA	BUENA	EXCELENTE	EXCELENTE			EXCELENTE
1658	1	3	2	2	2	1	1	1	2							1	2	2	2								26.8	4	25	6	60	1	0.1	0.001	2	41						EXCELENTE	BUENA	BUENA	EXCELENTE	EXCELENTE			EXCELENTE
1659	1	3	2	2	2	1	1	1	2						2	1	2	2					2				18.8	4	39	6	60	1.56	0.156	0.00156	2	41						EXCELENTE	BUENA	BUENA	EXCELENTE	EXCELENTE			EXCELENTE
1660	1	3	2	2	2	1	1	1	2						1	2	2	2	1				2				49.46	4	45	6	60	1.8	0.18	0.0018	2	41						EXCELENTE	BUENA	BUENA	EXCELENTE	EXCELENTE			EXCELENTE
1661	1	3	2	2	2	1	1	1	2						2	2	2	2	2				2				8.2	2		6	60	0	0	0	2	41						EXCELENTE	BUENA	BUENA	EXCELENTE	EXCELENTE			EXCELENTE
1662	0	3	2	1	2	1	1	1	2						0	0	0	0	0				0						8	6	60	0.32	0.032	0.00032	2	41						EXCELENTE	BUENA	BUENA	EXCELENTE	EXCELENTE			EXCELENTE
[truncated: 4 more columns]
